# Supplementary material for: Transcriptome Meta-Analysis Identifies Candidate Hub Genes and Pathways of Pathogen Stress Responses in Arabidopsis thaliana
Source: Biology (Basel). 2022 Aug 1;11(8):1155. doi: 10.3390/biology11081155 (PMC9404733; doi:10.3390/biology11081155)
Supplement: Supplementary file 1 [file biology-11-01155-s001.zip]

Archive with 1 entries (1 files):
- biology-1797777-supplementary.xlsx
