# Supplementary material for: Transcriptome Meta-Analysis Identifies Candidate Hub Genes and Pathways of Pathogen Stress Responses in Arabidopsis thaliana
Source: Biology (Basel). 2022 Aug 1;11(8):1155. doi: 10.3390/biology11081155 (PMC9404733; doi:10.3390/biology11081155)
Supplement: Supplementary file 1 [file biology-11-01155-s001.zip › biology-1797777-supplementary.xlsx]

## Sheet: Table S1
ID	p-value	FC
AT2G44890	0.00010389	3.95956	Up
AT1G09935	0.00071469	3.91984	Up
AT4G34470	0.0079967	3.56286	Up
AT5G37640	0.0067487	3.20356	Up
AT3G14450	0.0013271	2.99951	Up
AT2G30770	0.00022527	2.91892	Up
AT3G12230	0.00026771	2.91212	Up
AT1G64160	0.0030073	2.88458	Up
AT1G33950	0.0026789	2.8726	Up
AT5G56510	0.0075528	2.85795	Up
AT5G45090	0.00025664	2.82581	Up
AT5G36970	8.1284e-05	2.81323	Up
AT3G03670	0.00050977	2.81107	Up
AT5G06740	0.00032548	2.80005	Up
AT4G11070	0.0039218	2.76389	Up
AT2G24285	0.0012424	2.76154	Up
AT5G39120	0.0082305	2.65005	Up
AT5G22560	0.0072829	2.64713	Up
AT2G31335	0.00090171	2.63938	Up
AT2G21900	0.0085716	2.6301	Up
AT1G06135	8.3353e-06	2.62602	Up
AT3G13610	2.0356e-05	2.62207	Up
AT1G05880	0.0018803	2.62023	Up
AT5G25260	0.0035214	2.61639	Up
AT5G46960	0.00011006	2.58495	Up
AT2G29470	0.000553	2.5717	Up
AT5G40990	9.7508e-05	2.56635	Up
AT4G19925	0.0061128	2.53173	Up
AT2G45760	0.0026922	2.52871	Up
AT1G75830	3.1422e-05	2.50715	Up
AT3G25490	0.0079841	2.50542	Up
AT2G29150	0.0033179	2.48668	Up
AT5G64790	0.0068578	2.46628	Up
AT3G46080	0.006172	2.4608	Up
AT3G21520	7.0912e-05	2.45262	Up
AT5G23160	0.0002221	2.45097	Up
AT1G15520	1.7954e-05	2.44813	Up
AT4G11655	0.00074013	2.44563	Up
AT5G38344	0.00050086	2.4241	Up
AT1G71390	8.0322e-05	2.41953	Up
AT1G19250	5.032e-05	2.41424	Up
AT5G19880	0.00092763	2.39842	Up
AT1G13310	0.0048684	2.3956	Up
AT2G35965	0.0015869	2.39426	Up
AT2G23830	0.00030282	2.39147	Up
AT1G66600	1.3445e-05	2.39027	Up
AT1G76470	0.00051303	2.34922	Up
AT1G44130	5.3153e-05	2.34445	Up
AT1G33960	0.0075158	2.31637	Up
AT1G53620	0.002174	2.31602	Up
AT1G13340	0.0001483	2.30509	Up
AT1G02580	0.00092899	2.2996	Up
AT2G43570	3.8972e-05	2.27971	Up
AT1G32350	0.0004985	2.26425	Up
AT1G57630	2.8673e-05	2.25216	Up
AT1G26410	3.8013e-07	2.24485	Up
AT4G37710	0.00014078	2.22685	Up
AT5G11210	5.9611e-06	2.22462	Up
AT5G13320	0.0042053	2.21927	Up
AT5G38900	1.611e-05	2.2171	Up
AT3G13433	0.00038532	2.19693	Up
AT5G24540	0.00015389	2.1861	Up
AT1G43910	3.1636e-05	2.17612	Up
AT4G21840	1.3445e-05	2.17085	Up
AT4G33020	0.0019054	2.16625	Up
AT1G66700	6.4749e-06	2.16287	Up
AT2G29350	1.2611e-05	2.15497	Up
AT5G38350	0.00059615	2.15373	Up
AT4G19970	5.3093e-05	2.15017	Up
AT3G11340	0.00025879	2.1293	Up
AT5G64810	1.8074e-06	2.12581	Up
AT3G53150	0.0014025	2.1196	Up
AT3G45330	0.00021564	2.10674	Up
AT4G39610	0.00013458	2.10304	Up
AT1G74190	0.0033104	2.09323	Up
AT4G28420	4.793e-05	2.0931	Up
AT2G47950	0.0015579	2.08763	Up
AT3G48850	1.3294e-05	2.08297	Up
AT4G31950	0.00037691	2.07913	Up
AT1G17615	0.00017392	2.07765	Up
AT4G23150	2.7258e-05	2.07744	Up
AT5G66890	0.00038563	2.06199	Up
AT1G26970	0.0062346	2.061	Up
AT1G57650	2.5739e-05	2.04902	Up
AT2G35980	6.6666e-06	2.04158	Up
AT3G55450	5.153e-05	2.03588	Up
AT1G13520	4.14e-05	2.03054	Up
AT4G17660	0.0048089	2.02892	Up
AT5G13080	9.4523e-05	2.0288	Up
AT3G13435	0.00016608	2.02664	Up
AT3G61930	0.0047933	2.02405	Up
AT4G04480	0.0012914	2.00865	Up
AT1G21240	0.0023732	2.0064	Up
AT3G44350	0.0005837	2.00585	Up
AT5G63225	0.00056536	2.00286	Up
AT1G51860	0.002418	2.00062	Up
AT2G45220	9.1196e-06	1.99043	Up
AT3G22600	2.32e-05	1.98709	Up
AT5G44990	5.7811e-06	1.98432	Up
AT3G28580	1.2887e-05	1.97711	Up
AT5G64905	2.0862e-06	1.96859	Up
AT2G01379	0.0088792	1.96813	Up
AT3G47480	2.7171e-05	1.95803	Up
AT4G22070	0.0029485	1.9576	Up
AT1G61550	0.00011064	1.9538	Up
AT3G13950	0.00014039	1.94809	Up
AT1G69920	0.0038425	1.94556	Up
AT3G61390	0.0088062	1.93858	Up
AT1G68150	0.0018814	1.929	Up
AT4G18430	4.3777e-06	1.92738	Up
AT2G19190	2.4951e-05	1.91882	Up
AT5G53990	0.001824	1.9156	Up
AT1G66610	0.0059271	1.90471	Up
AT1G75040	0.0006548	1.90289	Up
AT1G08860	4.5244e-05	1.90208	Up
AT4G14630	0.00012439	1.90054	Up
AT4G11480	8.3339e-05	1.89759	Up
AT5G15130	0.0083298	1.88526	Up
AT5G02780	0.00040124	1.87954	Up
AT1G68620	8.2999e-05	1.86656	Up
AT3G46090	0.0052857	1.86422	Up
AT1G52900	0.0044964	1.85973	Up
AT1G51890	1.7735e-08	1.85808	Up
AT2G39530	9.291e-05	1.85519	Up
AT1G33730	0.0023522	1.85029	Up
AT4G10500	7.5353e-05	1.84891	Up
AT4G04540	0.0080741	1.8448	Up
AT2G14610	0.0011378	1.8379	Up
AT2G33080	0.00035322	1.82926	Up
AT3G07900	0.00040111	1.82587	Up
AT2G30750	2.9202e-08	1.82437	Up
AT5G44480	1.8066e-06	1.82127	Up
AT3G09280	0.0047351	1.81935	Up
AT5G48410	0.00018363	1.81914	Up
AT2G34500	0.00027404	1.81361	Up
AT5G64000	0.001113	1.80952	Up
AT1G65970	0.00086876	1.80909	Up
AT1G36640	7.6502e-05	1.80641	Up
AT3G57100	0.0063194	1.80321	Up
AT1G76480	0.0053946	1.80293	Up
AT1G53625	0.00011631	1.78835	Up
AT5G64890	0.00023971	1.78818	Up
AT1G65690	1.4915e-05	1.78127	Up
AT2G40740	0.0021211	1.7793	Up
AT2G29460	0.00018146	1.77842	Up
AT5G42380	0.00095129	1.77748	Up
AT5G48400	0.00033068	1.76328	Up
AT1G26390	1.5548e-06	1.75902	Up
AT2G18660	0.00027119	1.75607	Up
AT4G13890	0.0045833	1.74967	Up
AT1G70170	0.0004503	1.74608	Up
AT1G26380	2.4501e-07	1.73276	Up
AT5G60800	6.6666e-06	1.72962	Up
AT4G09300	0.0006001	1.72878	Up
AT1G34180	0.0014901	1.72101	Up
AT5G24910	0.0088398	1.71533	Up
AT3G01760	0.0094822	1.71284	Up
AT1G33030	0.0001083	1.71262	Up
AT2G46400	0.0078897	1.70822	Up
AT5G38250	0.0065875	1.7057	Up
AT3G21080	2.4501e-07	1.70258	Up
AT1G72540	5.2134e-05	1.69959	Up
AT1G69930	0.00074522	1.69864	Up
AT2G04450	0.0075134	1.69785	Up
AT5G26920	7.3025e-05	1.6978	Up
AT2G33130	0.0034921	1.69553	Up
AT4G38560	0.00020858	1.69177	Up
AT5G67310	0.001138	1.68279	Up
AT1G32960	0.0004749	1.68101	Up
AT3G46770	0.0014155	1.67504	Up
AT1G35230	0.0012853	1.67278	Up
AT1G21310	0.0070412	1.67167	Up
AT2G04430	0.00012439	1.66879	Up
AT1G47890	0.0013106	1.65743	Up
AT1G09932	0.00086746	1.65226	Up
AT2G23270	0.00011744	1.64826	Up
AT4G00700	0.0093319	1.64785	Up
AT2G43000	1.6992e-06	1.63977	Up
AT1G13480	0.00072553	1.63615	Up
AT1G65483	0.000502	1.63449	Up
AT1G07900	3.0476e-05	1.62864	Up
AT4G23700	1.2611e-05	1.62761	Up
AT1G74080	7.3302e-08	1.62701	Up
AT1G02470	0.0098889	1.61935	Up
AT5G17760	0.00020977	1.60724	Up
AT4G14368	0.00040495	1.60703	Up
AT4G16260	0.0002932	1.6045	Up
AT3G57260	0.00014557	1.60409	Up
AT5G22530	0.00012112	1.59965	Up
AT1G14080	0.0014634	1.5996	Up
AT1G57560	5.8419e-05	1.59768	Up
AT4G04500	0.0049092	1.59708	Up
AT2G34580	0.00046055	1.59126	Up
AT3G60966	0.000896	1.59016	Up
AT5G54700	0.0020566	1.58479	Up
AT3G60120	0.00026008	1.5826	Up
AT5G51465	0.0068596	1.57898	Up
AT4G39030	0.0011647	1.57855	Up
AT1G09080	0.0019071	1.57128	Up
AT3G15536	0.00015088	1.56913	Up
AT2G24850	0.0009067	1.56674	Up
AT3G55150	0.00046191	1.56647	Up
AT5G52760	0.0061578	1.5655	Up
AT3G13100	0.00030557	1.56119	Up
AT5G01550	0.0018537	1.55782	Up
AT4G11890	0.00045632	1.54562	Up
AT4G14450	0.00018944	1.54104	Up
AT1G61800	3.3311e-05	1.53978	Up
AT1G67980	0.00020804	1.53773	Up
AT5G22380	0.00033704	1.53545	Up
AT3G01830	0.0015163	1.53405	Up
AT1G66170	0.00013822	1.53137	Up
AT2G39518	1.2611e-05	1.5292	Up
AT4G23610	0.001481	1.52648	Up
AT1G14550	0.00068745	1.52567	Up
AT3G04220	0.0039995	1.51959	Up
AT3G57460	0.0054134	1.5184	Up
AT2G18690	1.852e-06	1.51818	Up
AT1G26420	6.0172e-08	1.51669	Up
AT3G60415	0.00020392	1.51454	Up
AT4G39670	0.00043584	1.51339	Up
AT3G50480	0.001439	1.49973	Up
AT1G68765	0.0034094	1.49825	Up
AT4G39675	0.0041336	1.49199	Up
AT2G04495	0.0010977	1.48324	Up
AT1G16420	0.00025263	1.48252	Up
AT5G24110	9.4554e-05	1.48072	Up
AT4G15417	2.4952e-05	1.47026	Up
AT4G05020	5.664e-06	1.4664	Up
AT2G25440	0.008363	1.46387	Up
AT5G44567	0.0021799	1.46168	Up
AT4G26120	2.165e-08	1.46046	Up
AT3G28210	0.0086593	1.45376	Up
AT5G57510	0.00048199	1.45364	Up
AT2G32460	0.0076473	1.45121	Up
AT4G12490	2.246e-05	1.44867	Up
AT3G18250	0.00013822	1.44831	Up
AT3G60961	0.000909	1.44632	Up
AT3G17690	0.002756	1.44621	Up
AT2G31865	9.146e-05	1.44257	Up
AT4G12500	2.5456e-06	1.44256	Up
AT1G02920	1.441e-07	1.43894	Up
AT1G78410	4.4382e-05	1.42674	Up
AT1G51920	0.00010699	1.4261	Up
AT1G01480	0.00046245	1.42573	Up
AT5G57010	0.0027016	1.42267	Up
AT5G02490	0.0010241	1.42129	Up
AT2G27389	0.0069432	1.41666	Up
AT4G35180	1.3445e-05	1.41172	Up
AT3G26830	1.1235e-05	1.40725	Up
AT1G60740	0.00025182	1.39902	Up
AT5G47850	0.0010958	1.39853	Up
AT4G03450	0.0043212	1.39428	Up
AT1G56060	0.00014135	1.37988	Up
AT1G36622	9.1196e-06	1.37943	Up
AT1G14540	3.705e-05	1.37535	Up
AT2G30550	4.3502e-05	1.36545	Up
AT1G30700	3.0476e-05	1.356	Up
AT3G02190	0.0047914	1.35375	Up
AT4G01720	0.0019156	1.35146	Up
AT1G47510	0.0015226	1.34938	Up
AT1G32940	2.7171e-05	1.34834	Up
AT5G67340	8.45e-05	1.34531	Up
AT4G25070	0.00076252	1.34236	Up
AT3G47780	0.00032902	1.34049	Up
AT5G26170	0.0033691	1.33342	Up
AT4G11170	1.4591e-05	1.3323	Up
AT1G02220	4.3777e-06	1.32826	Up
AT5G62150	5.4129e-05	1.32701	Up
AT2G38340	0.00032686	1.32218	Up
AT4G01540	0.0068341	1.31946	Up
AT4G14365	9.809e-05	1.31081	Up
AT5G18270	0.0026062	1.30768	Up
AT1G74590	6.3627e-05	1.30363	Up
AT1G14870	4.507e-06	1.30031	Up
AT3G13090	5.22e-05	1.29785	Up
AT1G30900	0.0010532	1.29719	Up
AT4G18253	0.0039786	1.29414	Up
AT1G67520	0.00011973	1.29353	Up
AT1G76040	8.45e-05	1.29088	Up
AT1G51913	0.0032349	1.2871	Up
AT1G13470	0.0030394	1.28576	Up
AT4G28460	0.00054196	1.28326	Up
AT5G01250	0.0014314	1.28298	Up
AT3G51330	0.002131	1.27944	Up
AT1G47980	0.0053518	1.27909	Up
AT1G58225	0.0010431	1.27812	Up
AT1G79450	0.0007056	1.27552	Up
AT2G32140	0.0044968	1.27447	Up
AT1G26240	0.00042142	1.27183	Up
AT3G57380	0.0018961	1.27182	Up
AT1G02930	1.2887e-05	1.27049	Up
AT1G01560	0.00098833	1.26999	Up
AT5G43910	0.00068756	1.26888	Up
AT3G24900	0.00074855	1.26803	Up
AT5G27765	0.00031148	1.26765	Up
AT4G26470	0.0014363	1.26765	Up
AT4G15270	0.0088667	1.26673	Up
AT2G21910	0.0012889	1.2625	Up
AT4G31970	0.0013582	1.26188	Up
AT1G08050	0.0013898	1.25881	Up
AT3G25250	7.65e-05	1.25711	Up
AT4G39830	0.00073552	1.25172	Up
AT5G01900	0.0060912	1.25117	Up
AT3G50770	0.0019786	1.25048	Up
AT5G05340	7.7823e-05	1.2455	Up
AT1G75170	0.00024601	1.24409	Up
AT2G29110	0.0030232	1.24366	Up
AT4G20110	0.0039476	1.24083	Up
AT1G15625	0.00046531	1.23985	Up
AT3G09940	0.0039686	1.23671	Up
AT5G52810	0.00039463	1.23345	Up
AT1G24145	0.00073358	1.23316	Up
AT5G08240	0.008848	1.23304	Up
AT3G25510	0.00025948	1.23003	Up
AT4G23030	0.0016133	1.22809	Up
AT4G02520	0.0011126	1.22472	Up
AT5G66640	0.0040915	1.22429	Up
AT4G02380	0.00055554	1.22392	Up
AT4G23310	0.006536	1.22077	Up
AT2G44370	0.00034928	1.21798	Up
AT1G77810	5.0702e-05	1.21651	Up
AT4G08770	7.6535e-05	1.21511	Up
AT3G28540	0.0015163	1.21289	Up
AT3G11640	0.0025435	1.21193	Up
AT1G76930	2.3192e-06	1.20749	Up
AT5G47670	0.0020781	1.20506	Up
AT3G01970	0.0001461	1.20476	Up
AT4G14640	0.00014686	1.20295	Up
AT2G29750	0.0094312	1.20255	Up
AT2G20142	4.2422e-05	1.1973	Up
AT4G20000	1.8231e-05	1.19357	Up
AT2G17500	0.0036549	1.18933	Up
AT1G73810	0.0013583	1.18871	Up
AT1G22400	4.4494e-06	1.18824	Up
AT1G73805	0.00044124	1.18737	Up
AT4G19370	0.0003435	1.1873	Up
AT1G24140	2.1613e-05	1.18674	Up
AT5G09470	0.00541	1.1846	Up
AT4G35380	0.00011936	1.18432	Up
AT5G51160	0.0085716	1.18226	Up
AT3G13380	0.00041093	1.18155	Up
AT4G36990	2.7132e-06	1.18077	Up
AT3G63380	4.5244e-05	1.18029	Up
AT5G16170	0.00087386	1.17752	Up
AT2G37980	7.2751e-05	1.17586	Up
AT3G26500	0.0002638	1.17435	Up
AT3G47540	0.00046503	1.1729	Up
AT1G70690	0.0011089	1.16968	Up
AT2G47750	0.00018138	1.16518	Up
AT5G07650	8.3353e-06	1.16391	Up
AT3G48020	0.0052075	1.16243	Up
AT3G46690	0.0073936	1.16091	Up
AT3G26470	2.4157e-05	1.16078	Up
AT5G56960	0.0029939	1.16071	Up
AT3G25610	1.1694e-05	1.16047	Up
AT1G06983	0.0057058	1.15722	Up
AT2G18680	0.00010539	1.15588	Up
AT3G44326	0.0015448	1.15218	Up
AT4G18250	6.2056e-05	1.15111	Up
AT2G41380	0.0018214	1.147	Up
AT4G23140	0.0061783	1.14684	Up
AT3G01420	0.0001397	1.14661	Up
AT5G53110	0.00019922	1.14394	Up
AT4G28390	0.00011307	1.14387	Up
AT5G48657	0.00012532	1.14356	Up
AT5G61490	0.0016108	1.13932	Up
AT2G15760	0.00025173	1.13845	Up
AT2G35730	0.0080058	1.13168	Up
AT1G27045	0.0003683	1.12572	Up
AT1G67810	0.0023537	1.12481	Up
AT1G76980	0.00014078	1.12379	Up
AT4G23210	0.0031127	1.12188	Up
AT4G36430	5.4787e-07	1.12025	Up
AT4G26270	9.809e-05	1.11965	Up
AT4G22670	0.0092856	1.11747	Up
AT2G04070	0.00042142	1.11613	Up
AT3G44830	0.00085753	1.10486	Up
AT2G25297	0.00012042	1.10474	Up
AT1G64065	0.00056865	1.10402	Up
AT2G44290	1.8066e-06	1.10375	Up
AT1G07620	0.00016692	1.10297	Up
AT2G38860	7.5678e-06	1.09811	Up
AT3G05500	2.6332e-05	1.09768	Up
AT4G37390	0.0075207	1.09583	Up
AT2G28710	8.2812e-05	1.09548	Up
AT4G23280	0.00010288	1.09203	Up
AT2G17740	2.7171e-05	1.08993	Up
AT1G66410	0.00042142	1.08787	Up
AT2G45570	0.0038907	1.08762	Up
AT3G26840	1.0799e-05	1.08736	Up
AT5G45000	0.0046598	1.0849	Up
AT3G22160	1.2212e-05	1.08421	Up
AT5G24210	1.2611e-05	1.08247	Up
AT1G60730	0.00010491	1.08225	Up
AT1G07160	0.0016262	1.08149	Up
AT1G02520	0.00022527	1.08066	Up
AT4G26990	0.00012933	1.08055	Up
AT4G07820	1.2e-05	1.07564	Up
AT3G52340	8.8712e-07	1.07532	Up
AT5G58940	9.1196e-06	1.07461	Up
AT3G54150	0.00084236	1.07388	Up
AT5G28646	0.0068415	1.06742	Up
AT1G69520	0.00037653	1.0674	Up
AT2G37620	0.0022923	1.06506	Up
AT4G17670	0.001966	1.06435	Up
AT5G42010	0.00078759	1.06133	Up
AT5G20960	0.0026302	1.0592	Up
AT1G48605	9.3051e-05	1.05452	Up
AT4G37900	0.00010435	1.05342	Up
AT3G26210	0.003866	1.05009	Up
AT1G67920	0.0039673	1.04763	Up
AT5G07780	0.0049179	1.04639	Up
AT2G38250	0.00080004	1.0451	Up
AT3G11000	0.00020087	1.04344	Up
AT1G64610	2.4951e-05	1.04275	Up
AT5G59530	0.00013027	1.03764	Up
AT1G63840	0.00018178	1.03753	Up
AT4G10960	0.00011006	1.03639	Up
AT5G64120	1.0651e-05	1.02681	Up
AT1G51420	0.00024499	1.02641	Up
AT3G09010	0.00068394	1.02568	Up
AT5G24090	0.00022492	1.02357	Up
AT3G12910	0.0011065	1.02117	Up
AT2G47000	7.8934e-05	1.02064	Up
AT5G46230	0.0062206	1.01815	Up
AT2G29990	0.00022527	1.0162	Up
AT2G43620	1.8074e-06	1.01571	Up
AT1G10417	0.0066681	1.01298	Up
AT3G23600	0.0029124	1.00708	Up
AT3G08970	0.0028779	1.00696	Up
AT5G25820	0.0013937	1.00662	Up
AT4G37030	0.00053995	1.00349	Up
AT3G52460	0.00013228	1.00253	Up
AT5G57480	0.00014078	1.00141	Up
AT1G12290	0.00012232	1.00051	Up
AT5G24530	0.0028154	0.997575	Up
AT5G12930	2.0747e-05	0.996095	Up
AT3G09405	2.8435e-05	0.993271	Up
AT1G66880	0.00075407	0.986837	Up
AT5G62480	6.6059e-05	0.985754	Up
AT5G20000	6.344e-05	0.985531	Up
AT1G30620	9.2487e-07	0.984072	Up
AT2G41835	0.0012546	0.983899	Up
AT1G21390	0.0016801	0.983557	Up
AT1G76970	0.0043592	0.982936	Up
AT3G61450	0.00016258	0.982708	Up
AT1G51760	0.0003683	0.981842	Up
AT1G01340	0.0002082	0.981067	Up
AT5G19470	0.0037647	0.979708	Up
AT1G01010	9.9005e-06	0.977453	Up
AT3G13080	0.0056455	0.976203	Up
AT5G10760	0.0002601	0.974637	Up
AT3G12220	0.00022982	0.973225	Up
AT5G27420	0.0020908	0.970996	Up
AT1G67000	0.0092099	0.965383	Up
AT2G28400	0.0053715	0.964412	Up
AT1G65510	0.0092651	0.963041	Up
AT3G14280	1.8349e-05	0.960962	Up
AT4G03320	0.0010731	0.960745	Up
AT4G08780	0.0043522	0.953795	Up
AT3G03640	0.0011647	0.953547	Up
AT3G02840	0.00090749	0.950648	Up
AT4G26060	0.0032586	0.949232	Up
AT4G13820	0.0098751	0.948373	Up
AT3G11010	0.007176	0.944817	Up
AT3G12915	0.00036431	0.943597	Up
AT2G44480	0.0030678	0.943491	Up
AT1G17745	2.3374e-05	0.943266	Up
AT1G69490	0.0066681	0.941631	Up
AT1G73010	0.0098973	0.94131	Up
AT1G48370	0.008363	0.939174	Up
AT4G26200	0.0041788	0.938249	Up
AT1G59590	0.0001651	0.936932	Up
AT5G13330	0.009472	0.933237	Up
AT1G33720	0.0003683	0.933085	Up
AT4G04990	0.0022722	0.931903	Up
AT4G27480	0.00083082	0.9305	Up
AT2G46270	0.00015653	0.925848	Up
AT3G28060	6.7697e-05	0.924244	Up
AT4G01010	0.0004295	0.923732	Up
AT4G34135	0.0099819	0.920998	Up
AT4G15120	0.0031329	0.917438	Up
AT2G16720	0.0078094	0.915399	Up
AT5G13200	2.5176e-05	0.915208	Up
AT5G49680	0.0074896	0.913277	Up
AT4G37370	0.0027031	0.910249	Up
AT5G62770	0.0047437	0.909573	Up
AT1G72280	0.0015264	0.906628	Up
AT4G12120	1.2611e-05	0.904649	Up
AT4G24000	0.00021674	0.903947	Up
AT3G12500	0.00434	0.903875	Up
AT4G21850	0.0033395	0.900867	Up
AT5G17330	0.0034248	0.898877	Up
AT1G80110	0.0022106	0.898201	Up
AT3G52400	3.9875e-05	0.897817	Up
AT1G30370	0.0027216	0.897515	Up
AT5G65600	0.0014577	0.896696	Up
AT3G03440	0.0046354	0.895314	Up
AT1G53830	0.0045842	0.894513	Up
AT3G59700	0.0017778	0.894476	Up
AT1G66090	0.00054124	0.894462	Up
AT4G33050	0.00010865	0.892342	Up
AT1G62300	1.477e-06	0.890848	Up
AT2G02010	7.3309e-06	0.890707	Up
AT5G39090	0.0035047	0.890044	Up
AT1G74360	0.00061557	0.88804	Up
AT2G14560	0.0041336	0.885068	Up
AT1G72680	6.093e-05	0.884615	Up
AT3G60450	0.00067702	0.883057	Up
AT4G01360	0.0022811	0.881415	Up
AT5G09800	0.0010663	0.881329	Up
AT3G46930	0.0040754	0.880586	Up
AT3G13910	0.0052996	0.879718	Up
AT4G36880	3.023e-05	0.879424	Up
AT4G12720	0.00034701	0.875732	Up
AT5G50200	0.0014894	0.874678	Up
AT4G37520	0.0072861	0.87287	Up
AT2G32190	0.00021603	0.87254	Up
AT5G25250	0.0010289	0.87148	Up
AT4G14370	0.00050396	0.870932	Up
AT2G15390	0.00059242	0.870751	Up
AT1G34420	4.2061e-05	0.869048	Up
AT2G05940	0.0004557	0.868592	Up
AT1G62320	0.0010787	0.868162	Up
AT2G03505	0.00019017	0.865132	Up
AT5G59820	0.00065115	0.865021	Up
AT4G21903	6.9276e-05	0.864961	Up
AT2G30140	0.00054458	0.864168	Up
AT1G22180	0.00028992	0.863448	Up
AT1G48000	0.0010782	0.863172	Up
AT2G22200	0.0047351	0.863139	Up
AT4G12480	4.0302e-05	0.863049	Up
AT5G43350	0.0011291	0.861741	Up
AT5G55460	0.0019641	0.858976	Up
AT2G17040	0.00010177	0.857503	Up
AT1G21520	0.00088816	0.857196	Up
AT2G39200	0.00023617	0.856271	Up
AT2G02390	3.4951e-05	0.856036	Up
AT5G45630	0.0011634	0.85545	Up
AT1G51850	5.0065e-05	0.852606	Up
AT1G13990	0.0084774	0.850855	Up
AT1G35210	0.009728	0.850321	Up
AT4G16820	3.722e-05	0.850231	Up
AT3G05390	0.0051709	0.847527	Up
AT5G22060	0.0096905	0.838508	Up
AT1G58420	2.7306e-05	0.833048	Up
AT3G46660	0.0034372	0.831933	Up
AT3G23120	0.0086994	0.828843	Up
AT3G09520	7.9086e-05	0.826662	Up
AT1G72900	0.0013779	0.825453	Up
AT1G15790	0.0013566	0.825189	Up
AT3G56170	0.0021514	0.823181	Up
AT3G45860	0.0051366	0.822649	Up
AT5G54610	0.0029685	0.822149	Up
AT3G46280	0.00013822	0.821167	Up
AT3G10500	2.1478e-05	0.819387	Up
AT5G47120	0.00016158	0.8172	Up
AT1G61560	7.4046e-05	0.814711	Up
AT3G54960	0.0076473	0.814065	Up
AT5G42830	0.00051296	0.81371	Up
AT3G07720	0.00081333	0.813667	Up
AT5G40780	2.69e-05	0.812614	Up
AT1G61820	0.0089849	0.812098	Up
AT5G61390	0.0012866	0.810249	Up
AT3G56400	0.0075158	0.809257	Up
AT1G70140	0.00066657	0.808182	Up
AT1G04980	0.00050086	0.807817	Up
AT1G45145	1.2611e-05	0.806326	Up
AT3G17420	4.0919e-05	0.804982	Up
AT5G37490	0.00042407	0.80463	Up
AT2G16900	0.00037919	0.803093	Up
AT3G21700	0.0011598	0.801296	Up
AT4G21120	0.0018631	0.79713	Up
AT3G08040	0.0027327	0.79559	Up
AT4G23810	0.00017383	0.79475	Up
AT4G16960	0.0018552	0.794628	Up
AT4G35110	1.2611e-05	0.793827	Up
AT2G43320	5.1156e-05	0.793348	Up
ATMG00070	0.0024849	0.791441	Up
AT1G26770	0.0085809	0.791399	Up
AT3G04420	3.8665e-05	0.790419	Up
AT5G62620	0.0032502	0.79	Up
AT5G61900	0.0055734	0.788929	Up
AT1G51800	0.0004295	0.787722	Up
AT3G22620	8.4026e-05	0.787465	Up
AT1G48320	0.0016433	0.786771	Up
AT1G66390	0.0075803	0.784948	Up
AT4G27410	0.00022278	0.783553	Up
AT3G45290	3.1206e-05	0.780594	Up
AT2G25000	0.00068675	0.777862	Up
AT1G17180	0.0072657	0.775807	Up
AT4G01870	6.6403e-06	0.77563	Up
AT4G23885	0.0059393	0.773387	Up
AT3G14050	1.2611e-05	0.772976	Up
AT3G49120	0.00076565	0.772536	Up
AT2G04400	0.0031333	0.772407	Up
AT5G51630	0.00058303	0.768968	Up
AT3G54640	9.4554e-05	0.768137	Up
AT4G34400	0.0030236	0.76742	Up
AT1G10410	4.507e-06	0.766707	Up
AT5G01100	1.4346e-05	0.765811	Up
AT5G39610	0.0018062	0.761583	Up
AT4G34200	0.0034262	0.757822	Up
AT5G19875	0.0040576	0.756496	Up
AT2G29070	0.00035602	0.756286	Up
AT2G31420	0.0077852	0.755818	Up
AT3G62590	0.00038239	0.755441	Up
AT1G65481	0.0045385	0.754367	Up
AT2G47800	0.0091939	0.751448	Up
AT1G49000	0.0004002	0.751367	Up
AT1G80840	4.3294e-05	0.750831	Up
AT2G29720	8.2812e-05	0.749815	Up
AT2G36580	0.00012433	0.748999	Up
AT4G29520	0.00032902	0.748997	Up
AT4G36110	0.0035579	0.748696	Up
AT4G24026	0.00098342	0.745328	Up
AT2G01540	0.000917	0.744839	Up
AT1G72950	0.0043504	0.742689	Up
AT1G29195	0.0051329	0.74268	Up
AT5G48430	1.8679e-05	0.742179	Up
AT5G44390	0.00029292	0.741573	Up
AT1G68390	0.0045407	0.741364	Up
AT4G39890	0.0085235	0.740636	Up
AT4G22960	0.00082862	0.740528	Up
AT1G52200	0.0010306	0.739727	Up
AT2G23680	0.0071695	0.73895	Up
AT5G44380	0.00071596	0.737524	Up
AT2G35070	0.0010974	0.736916	Up
AT4G37290	0.0004413	0.735875	Up
AT3G55950	0.0092301	0.734929	Up
AT1G27980	2.7171e-05	0.73421	Up
AT2G05665	0.0013339	0.733085	Up
AT1G72700	1.2937e-05	0.729657	Up
AT2G27660	0.0034459	0.727536	Up
AT5G58620	7.9732e-05	0.725707	Up
AT4G01700	0.0029685	0.725261	Up
AT5G27520	0.0022484	0.725059	Up
AT2G04100	0.0066177	0.722195	Up
AT5G48540	0.0022026	0.721441	Up
AT1G69610	1.4346e-05	0.720941	Up
AT3G62600	0.00084614	0.720102	Up
AT3G20250	0.0010419	0.716888	Up
AT4G32870	0.00078097	0.716118	Up
AT2G15220	0.00015388	0.715813	Up
AT3G46700	0.00049253	0.715664	Up
AT2G37710	0.00025693	0.71377	Up
AT5G45380	0.00076702	0.711675	Up
AT3G03310	0.0048196	0.706491	Up
AT1G20350	0.0082099	0.705541	Up
AT2G41410	0.0026665	0.704701	Up
AT4G22590	2.165e-08	0.704639	Up
AT1G17170	0.00034928	0.70218	Up
AT1G34750	0.00025182	0.70105	Up
AT2G43510	0.0062392	0.700941	Up
AT3G03610	0.0005704	0.700852	Up
AT1G09560	0.00042898	0.700475	Up
AT1G26690	0.00036064	0.698086	Up
AT2G03360	0.0084185	0.697935	Up
AT5G27600	3.7456e-05	0.69793	Up
AT1G30270	0.00035394	0.697701	Up
AT1G28360	0.002705	0.696793	Up
AT2G31220	0.0012191	0.696275	Up
AT1G21120	0.0050544	0.695617	Up
AT1G56145	0.0021068	0.693379	Up
AT5G60280	0.00038496	0.693268	Up
AT5G63680	0.00013822	0.692021	Up
AT5G08790	0.0010289	0.688943	Up
AT1G52855	0.006065	0.688157	Up
AT4G25390	4.9282e-05	0.687024	Up
AT5G39050	2.7306e-05	0.685499	Up
AT1G03290	0.00034464	0.684018	Up
AT5G15870	1.2611e-05	0.683797	Up
AT4G18890	7.3025e-05	0.683268	Up
AT3G21351	0.0046226	0.682977	Up
AT1G02230	0.00062763	0.680382	Up
AT2G02810	0.0041336	0.679888	Up
AT5G14930	0.0012304	0.678069	Up
AT1G32870	0.0027031	0.675991	Up
AT1G33560	0.0017943	0.675372	Up
AT1G30420	0.0021947	0.672153	Up
AT1G21370	1.4009e-05	0.671616	Up
AT2G17720	0.00016692	0.671394	Up
AT1G11300	0.0068535	0.671183	Up
AT4G12470	8.8499e-06	0.670676	Up
AT4G27830	1.4915e-05	0.67051	Up
AT1G05340	9.9335e-05	0.669722	Up
AT3G24090	0.0035605	0.669455	Up
AT3G45620	6.4246e-05	0.667328	Up
AT2G43140	0.003229	0.667019	Up
AT1G02430	0.0016351	0.665916	Up
AT2G17440	0.0080519	0.66381	Up
AT1G71100	0.00023606	0.663557	Up
AT1G66570	0.00017875	0.663261	Up
AT1G18890	0.00018197	0.661591	Up
AT3G55470	0.0037479	0.66157	Up
AT5G13490	0.00047341	0.660875	Up
AT5G45440	0.0068886	0.660559	Up
AT1G51660	0.0021577	0.659497	Up
AT5G54140	0.0012367	0.659188	Up
AT1G67070	0.003539	0.657857	Up
AT1G14370	0.0092334	0.656499	Up
AT1G21400	0.0017062	0.656331	Up
AT1G23550	0.00093577	0.653768	Up
AT1G19300	7.862e-05	0.653559	Up
AT1G17500	0.0040959	0.652631	Up
AT1G60890	0.0030678	0.65259	Up
AT1G28190	4.2389e-05	0.651937	Up
AT3G08720	0.0052479	0.65151	Up
AT1G69260	0.0027716	0.650691	Up
AT3G28340	0.00026771	0.650164	Up
AT1G12200	0.00012258	0.649006	Up
AT2G44790	0.00058252	0.648681	Up
AT5G36260	0.00011719	0.64857	Up
AT5G20400	0.00015653	0.648474	Up
AT1G07870	0.00062482	0.648378	Up
AT4G34131	1.7554e-05	0.648019	Up
AT3G48890	8.3366e-05	0.645288	Up
AT1G67850	2.4951e-05	0.643399	Up
AT5G12880	0.0067509	0.643211	Up
AT1G16510	0.002269	0.643031	Up
AT1G71910	0.0014391	0.642133	Up
AT1G18570	0.00038979	0.639667	Up
AT2G01430	0.0034721	0.638136	Up
AT4G21980	8.5938e-05	0.637576	Up
AT4G39950	0.00052385	0.637365	Up
AT4G23190	0.00036035	0.637057	Up
AT5G09420	0.0024898	0.634909	Up
AT3G17790	0.0037784	0.631732	Up
AT2G40095	0.0041547	0.631082	Up
AT2G17290	0.00022019	0.630466	Up
AT1G02850	0.00050642	0.628641	Up
AT3G20510	0.00040301	0.627373	Up
AT1G77380	0.0018636	0.626754	Up
AT3G29240	0.0029005	0.626721	Up
AT5G54860	7.3814e-05	0.624206	Up
AT3G51660	0.0042995	0.623732	Up
AT4G25900	8.782e-05	0.622483	Up
AT4G37640	0.0081742	0.620752	Up
AT5G01850	0.00050331	0.618467	Up
AT4G17720	0.00013424	0.61814	Up
AT5G50350	0.0011986	0.61795	Up
AT1G65845	0.0002932	0.616715	Up
AT5G03160	0.0019979	0.616455	Up
AT2G44280	0.00025033	0.616301	Up
AT1G30755	0.0039265	0.616143	Up
AT1G08940	0.00038532	0.615994	Up
AT5G28830	0.00024085	0.615748	Up
AT4G26910	0.00019441	0.613114	Up
AT4G29810	0.00023494	0.609669	Up
AT5G20230	1.5385e-07	0.609433	Up
AT5G02100	0.00018657	0.608896	Up
AT3G44720	0.0057256	0.608869	Up
AT2G01670	0.0028127	0.60706	Up
AT5G25930	0.006492	0.605129	Up
AT4G23170	0.0039407	0.604372	Up
AT1G25220	0.00098001	0.603772	Up
AT3G13330	0.009132	0.603089	Up
AT2G33580	0.0044429	0.602737	Up
AT1G15670	0.003887	0.59921	Up
AT5G05730	0.0030373	0.597855	Up
AT5G47200	8.1053e-06	0.597061	Up
AT5G23850	0.0002923	0.595428	Up
AT2G33120	0.00017388	0.595385	Up
AT2G17220	0.00022527	0.593855	Up
AT5G41180	2.3741e-05	0.592696	Up
AT1G56660	0.00017169	0.591481	Up
AT3G54420	0.00021762	0.591305	Up
AT2G13790	0.002187	0.589782	Up
AT3G19970	0.0026045	0.589325	Up
AT5G06320	4.1284e-06	0.589264	Up
AT3G02520	6.2204e-06	0.588356	Up
AT4G23450	0.0013604	0.58717	Up
AT3G25780	0.00042932	0.587047	Up
AT3G51430	0.0073936	0.585925	Up
AT1G61250	0.00056316	0.584602	Up
AT5G03610	0.0055612	0.582947	Up
AT4G02220	0.0045796	0.582879	Up
AT4G36945	0.0043848	0.582215	Up
AT1G65250	6.0961e-05	0.58142	Up
AT3G59660	0.0017859	0.580874	Up
AT1G61260	0.0010241	0.579501	Up
AT3G23250	0.00090749	0.579247	Up
AT2G17730	2.69e-05	0.578687	Up
AT5G44575	0.00073845	0.577939	Up
AT1G05570	0.0032376	0.576589	Up
AT5G57910	0.0034248	0.576411	Up
AT1G30860	0.004163	0.574227	Up
AT3G22930	0.00016592	0.573987	Up
AT5G61210	0.002026	0.573846	Up
AT5G10520	0.0069079	0.573364	Up
AT1G25370	0.0019027	0.573108	Up
AT4G15610	0.0026961	0.572896	Up
AT2G29120	0.0070365	0.572517	Up
AT4G02550	0.0002638	0.572205	Up
AT2G33110	0.00020392	0.572014	Up
AT5G51640	0.0026032	0.570696	Up
AT3G24503	0.0016801	0.57066	Up
AT5G39785	0.0011873	0.570528	Up
AT5G22630	0.0024139	0.567325	Up
AT2G45500	0.00087872	0.567192	Up
AT2G12550	0.0052756	0.563899	Up
AT5G51830	0.00033768	0.563045	Up
AT5G13220	0.00085319	0.562144	Up
AT1G17380	5.8608e-05	0.56074	Up
AT5G09976	0.0036134	0.560435	Up
AT1G55210	8.1284e-05	0.559465	Up
AT1G29240	0.0068271	0.558985	Up
AT1G65040	2.0356e-05	0.558891	Up
AT1G65240	0.00028262	0.557208	Up
AT2G15480	0.00065905	0.556891	Up
AT5G04930	0.0063635	0.554273	Up
AT2G35000	0.0024924	0.554257	Up
AT5G03350	0.0060983	0.549843	Up
AT1G67970	0.0083071	0.54937	Up
AT1G74210	0.0016262	0.549292	Up
AT1G68710	0.0064005	0.549085	Up
AT4G24040	0.00024422	0.548677	Up
AT5G56350	0.0045537	0.54817	Up
AT5G13190	0.00022019	0.548131	Up
AT5G06570	0.0091476	0.5477	Up
AT5G10740	3.1051e-05	0.547532	Up
AT4G20320	2.4856e-06	0.545283	Up
AT4G20830	9.699e-05	0.544224	Up
AT4G24920	0.0048959	0.544138	Up
AT4G21390	0.0082371	0.543481	Up
AT4G31860	0.00043159	0.543081	Up
AT2G01650	8.7262e-05	0.542498	Up
AT5G27830	0.0015163	0.540294	Up
AT4G04960	0.00011034	0.54004	Up
AT5G66910	0.00045939	0.538481	Up
AT3G48450	2.7491e-05	0.538404	Up
AT2G16060	0.00061181	0.538281	Up
AT2G43590	0.0021864	0.537209	Up
AT2G20562	0.0023692	0.536491	Up
AT1G68690	0.002002	0.536359	Up
AT3G27210	0.0027031	0.535207	Up
AT1G42990	1.2702e-06	0.535154	Up
AT1G06180	0.0046302	0.534525	Up
AT5G27610	0.0092301	0.533571	Up
AT3G14620	0.0064799	0.533513	Up
AT3G53120	1.0799e-05	0.53324	Up
AT5G37600	0.0042999	0.532511	Up
AT1G16670	0.00034026	0.532287	Up
AT2G47470	4.3777e-06	0.531775	Up
AT2G25510	0.00075654	0.53143	Up
AT3G28480	0.0005849	0.529323	Up
AT2G22470	0.0089955	0.529046	Up
AT3G23560	0.0095041	0.528717	Up
AT2G44180	2.7491e-05	0.528119	Up
AT4G13180	0.00062061	0.525989	Up
AT3G51980	0.00012001	0.524754	Up
AT3G51890	0.0011795	0.523845	Up
AT1G04990	0.00011085	0.523222	Up
AT3G45040	4.299e-05	0.522996	Up
AT1G64660	0.0092674	0.52251	Up
AT5G02320	0.005079	0.521432	Up
AT1G16500	0.00023673	0.520692	Up
AT5G06960	9.9005e-06	0.518268	Up
AT5G21090	0.0035727	0.517683	Up
AT1G14010	1.2887e-05	0.5169	Up
AT4G21580	0.00059451	0.5156	Up
AT3G05380	0.0018855	0.515129	Up
AT4G04920	0.0024197	0.514368	Up
AT3G19010	2.8604e-05	0.514341	Up
AT2G42060	0.0010493	0.513972	Up
AT2G33710	0.0027616	0.513722	Up
AT3G26230	0.0057832	0.513222	Up
AT3G58600	1.2937e-05	0.513042	Up
AT4G33540	1.1235e-05	0.511387	Up
AT1G80820	0.0073821	0.508735	Up
AT3G07580	0.00030649	0.508246	Up
AT5G49700	0.0029762	0.507015	Up
AT1G05710	0.0029306	0.505724	Up
AT1G54960	0.0063009	0.504567	Up
AT3G07390	4.3294e-05	0.504455	Up
AT2G17760	5.413e-06	0.504203	Up
AT2G38290	0.00034701	0.502736	Up
AT5G47140	0.004561	0.502096	Up
AT5G38710	0.0085002	0.501254	Up
AT3G03560	0.0002279	0.500243	Up
AT3G48090	0.0045451	0.498022	Up
AT5G61560	0.00032309	0.497907	Up
AT1G51620	0.0048142	0.496784	Up
AT2G37110	7.6066e-06	0.496779	Up
AT5G06750	2.3958e-05	0.496418	Up
AT5G13210	0.0015964	0.495521	Up
AT3G46520	0.0063057	0.494365	Up
AT3G50260	0.0060325	0.494237	Up
AT4G00955	0.007405	0.494056	Up
AT4G14220	0.0017794	0.493424	Up
AT5G33290	0.00011646	0.492324	Up
AT5G47070	3.9636e-05	0.491573	Up
AT3G44400	0.0084944	0.491443	Up
AT1G53180	0.0012206	0.491183	Up
AT5G35735	0.00021362	0.490443	Up
AT5G17380	0.0015325	0.489523	Up
AT5G03630	0.00016431	0.489466	Up
AT1G30720	0.0016351	0.489418	Up
AT1G11905	0.00084354	0.487271	Up
AT2G05320	0.00020804	0.487224	Up
AT2G39350	6.4749e-06	0.486643	Up
AT1G73130	0.000923	0.486631	Up
AT3G53780	8.2812e-05	0.486493	Up
AT5G15860	0.0023598	0.486384	Up
AT5G26340	0.0076089	0.486234	Up
AT1G07630	6.7048e-05	0.485612	Up
AT5G57390	0.0032668	0.484449	Up
AT4G30500	0.0014634	0.484118	Up
AT5G25440	0.00040193	0.482687	Up
AT4G21534	0.0072308	0.481244	Up
AT3G22942	0.0083644	0.479227	Up
AT3G07370	4.6015e-06	0.475435	Up
AT5G53830	0.00054543	0.475303	Up
AT5G58710	4.2256e-07	0.475232	Up
AT2G17120	0.0078657	0.473853	Up
AT5G40760	5.8703e-07	0.472855	Up
AT2G17420	0.00048919	0.471409	Up
AT2G11520	0.00078134	0.471123	Up
AT5G39040	1.477e-06	0.470771	Up
AT3G15534	0.0021966	0.469009	Up
AT3G61198	8.4394e-05	0.468855	Up
AT1G77370	0.0096201	0.468818	Up
AT1G30640	6.3564e-06	0.468587	Up
AT1G22280	0.00013134	0.468508	Up
AT3G13790	0.0013291	0.468285	Up
AT3G54950	0.00082798	0.466656	Up
AT1G18910	0.0007225	0.466615	Up
AT2G30250	0.0076117	0.465648	Up
AT1G66920	0.0027338	0.464712	Up
AT4G35630	0.0041968	0.464661	Up
AT4G17500	0.00028381	0.464379	Up
AT5G21900	0.00073552	0.464043	Up
AT2G04350	0.00032686	0.463922	Up
AT1G78200	0.00015387	0.460377	Up
AT3G43190	0.0047308	0.459863	Up
AT1G29310	0.0021765	0.459814	Up
AT5G45100	0.0076443	0.459269	Up
AT1G80610	2.4548e-05	0.459228	Up
AT4G19700	0.0093325	0.459107	Up
AT3G05970	0.0022443	0.45892	Up
AT1G21900	0.0002338	0.458884	Up
AT1G61360	0.00024513	0.458707	Up
AT2G24180	0.0015107	0.458351	Up
AT5G22300	0.00028518	0.457796	Up
AT5G47730	0.0086872	0.45683	Up
AT1G11330	0.0010241	0.456812	Up
AT3G61960	0.00092763	0.456024	Up
AT3G21220	0.00014135	0.455079	Up
AT2G22480	0.00016371	0.455036	Up
AT2G04040	0.00049253	0.454472	Up
AT4G02880	8.0798e-05	0.454443	Up
AT3G27560	5.2937e-05	0.453897	Up
AT4G25640	0.0086903	0.453887	Up
AT5G42530	0.0011105	0.453849	Up
AT4G27070	0.00682	0.453721	Up
AT1G61370	0.00088776	0.45325	Up
AT5G01720	0.0051142	0.451821	Up
AT5G64370	0.0003684	0.451582	Up
AT5G67350	0.00069124	0.4512	Up
AT1G55240	0.00055492	0.451107	Up
AT1G14360	0.00050613	0.450973	Up
AT5G54780	0.0016791	0.450337	Up
AT4G29950	0.0010077	0.449083	Up
AT5G16880	0.0050952	0.448462	Up
AT5G43420	0.00071246	0.447727	Up
AT3G05830	5.8387e-05	0.447258	Up
AT3G44300	0.0064644	0.447	Up
AT5G18480	9.8717e-05	0.445872	Up
AT2G31390	0.0014563	0.444988	Up
AT1G73360	0.0032494	0.444157	Up
AT5G63790	0.00032251	0.443954	Up
AT5G61530	5.3362e-06	0.442689	Up
AT2G02370	0.0019156	0.441863	Up
AT3G16330	0.0034919	0.441074	Up
AT1G77280	0.0046226	0.438105	Up
AT2G17130	4.3836e-05	0.437602	Up
AT1G11310	0.00013822	0.437546	Up
AT5G46871	0.0075445	0.437118	Up
AT5G20910	0.00018325	0.436457	Up
AT2G03510	4.8228e-05	0.43638	Up
AT3G57280	4.1187e-07	0.435853	Up
AT4G39390	0.00073552	0.435138	Up
AT2G02870	0.0046785	0.433606	Up
AT1G77890	0.00022527	0.43291	Up
AT1G68300	0.0022106	0.430899	Up
AT3G17000	7.4182e-05	0.430687	Up
AT3G54850	0.0030923	0.429686	Up
AT3G22370	0.0014362	0.429205	Up
AT3G52470	0.00017875	0.42855	Up
AT3G13235	0.000527	0.426225	Up
AT5G47420	0.00020003	0.425989	Up
AT4G09570	1.3741e-07	0.425718	Up
AT1G65486	0.0046024	0.425366	Up
AT3G26600	0.0050952	0.42516	Up
AT4G26080	0.002009	0.42477	Up
AT5G11520	8.3339e-05	0.424747	Up
AT2G40520	1.3895e-07	0.424725	Up
AT1G16470	0.00010249	0.423525	Up
AT4G29160	0.00015479	0.422705	Up
AT3G20630	0.00021055	0.422681	Up
AT4G23550	0.0052907	0.42105	Up
AT2G25110	4.1564e-05	0.420773	Up
AT3G49780	0.00011029	0.420473	Up
AT1G32340	6.6059e-05	0.420087	Up
AT2G26600	0.00038563	0.419948	Up
AT4G38260	0.0035283	0.418112	Up
AT4G22530	0.0061128	0.417829	Up
AT5G25770	0.00045836	0.417413	Up
AT1G52600	0.000652	0.4168	Up
AT2G28890	0.00011744	0.416747	Up
AT1G17330	0.0074504	0.414535	Up
AT1G74020	0.0062412	0.413998	Up
AT5G17990	0.00011646	0.413834	Up
AT1G32700	0.0036531	0.413005	Up
AT2G26230	0.00011152	0.412204	Up
AT2G36670	7.6535e-05	0.411422	Up
AT2G28160	0.0062206	0.410907	Up
AT3G22060	0.0050077	0.410742	Up
AT3G05650	1.542e-05	0.410638	Up
AT2G38870	0.0004496	0.409745	Up
AT3G19580	7.5364e-05	0.40927	Up
AT5G08300	3.82e-05	0.409156	Up
AT3G53490	0.0024396	0.407762	Up
AT4G16760	0.0036673	0.407594	Up
AT4G04910	3.3074e-05	0.406858	Up
AT5G63600	0.0046888	0.406017	Up
AT3G51000	7.318e-05	0.405762	Up
AT4G34180	0.0026161	0.405047	Up
AT4G14800	0.00035119	0.404392	Up
AT3G25600	0.0011789	0.403902	Up
AT3G10640	2.699e-05	0.403504	Up
AT1G15415	0.00026008	0.403317	Up
AT5G05190	0.0023445	0.403265	Up
AT5G35200	0.00015653	0.403164	Up
AT3G50570	0.0050674	0.401689	Up
AT5G37780	0.0020051	0.400797	Up
AT2G39840	0.0023569	0.399842	Up
AT4G19045	0.00016747	0.39981	Up
AT2G23810	2.3741e-05	0.399572	Up
AT4G13710	0.0014534	0.399477	Up
AT2G46510	0.00050642	0.397656	Up
AT3G57090	4.3294e-05	0.39699	Up
AT3G60190	0.0002601	0.396401	Up
AT2G03120	5.0873e-05	0.396052	Up
AT5G53048	0.00058488	0.395645	Up
AT4G11670	0.0013962	0.395555	Up
AT3G08760	5.5729e-05	0.395497	Up
AT5G54810	0.0019689	0.394677	Up
AT1G69840	6.4749e-06	0.394411	Up
AT1G69250	0.0022418	0.394291	Up
AT5G03290	0.0069542	0.393938	Up
AT1G31130	0.00087705	0.393481	Up
AT2G37940	0.0074712	0.393153	Up
AT1G54040	6.1567e-05	0.392878	Up
AT2G40140	0.0037334	0.39283	Up
AT3G02230	0.009679	0.391386	Up
AT4G01610	1.8311e-05	0.391053	Up
AT5G08680	0.0019027	0.390937	Up
AT4G36648	0.00013763	0.390533	Up
AT1G63460	0.0056346	0.38993	Up
AT2G39270	5.4129e-05	0.389179	Up
AT1G78190	0.0086865	0.388768	Up
AT2G36780	0.0085163	0.388451	Up
AT2G39220	0.0009801	0.388378	Up
AT3G53810	0.0025075	0.386943	Up
AT5G15730	6.6059e-05	0.386029	Up
AT1G01720	0.0045299	0.385728	Up
AT2G20010	8.1284e-05	0.385579	Up
AT5G51770	8.782e-05	0.385441	Up
AT1G16300	0.0002082	0.384297	Up
AT5G43580	0.0014155	0.38403	Up
AT5G61610	0.00013338	0.3837	Up
AT5G12890	7.5353e-05	0.383673	Up
AT5G19230	0.0085092	0.383299	Up
AT4G14420	0.0008771	0.382435	Up
AT5G13500	0.0070862	0.382159	Up
AT1G02270	0.00043308	0.381731	Up
AT5G54500	9.809e-05	0.381487	Up
AT1G64060	2.6714e-06	0.380879	Up
AT4G08180	0.00038836	0.379996	Up
AT4G21800	0.0016118	0.379962	Up
AT5G56630	0.0013339	0.378864	Up
AT1G77420	0.0022582	0.378449	Up
AT4G39820	0.00063043	0.378184	Up
AT4G29330	0.0029228	0.378144	Up
AT2G32920	1.0733e-06	0.37799	Up
AT4G21940	1.4229e-06	0.377515	Up
AT1G55020	7.4046e-05	0.3772	Up
AT3G14130	0.00013479	0.377125	Up
AT3G60160	0.00027319	0.376806	Up
AT5G51740	0.0025141	0.376379	Up
AT3G19260	6.7386e-07	0.376321	Up
AT3G09810	0.00095496	0.375816	Up
AT3G60260	4.4856e-06	0.375448	Up
AT2G39660	1.0616e-05	0.375158	Up
AT3G21230	0.0041701	0.373848	Up
AT3G47810	2.1929e-05	0.373514	Up
AT1G22840	0.0012556	0.372047	Up
AT1G03210	0.003631	0.370902	Up
AT4G29740	0.0028822	0.370506	Up
AT3G51670	4.8726e-05	0.369972	Up
AT5G37070	0.0068458	0.369832	Up
AT5G45800	0.00010023	0.369379	Up
AT1G50740	0.00055476	0.36929	Up
AT5G08630	0.0042089	0.368566	Up
AT3G46440	6.3352e-05	0.368474	Up
AT2G38960	0.0025141	0.367968	Up
AT5G39950	8.1284e-05	0.366613	Up
AT5G45130	0.00026579	0.366082	Up
AT5G18900	0.00043159	0.365206	Up
AT5G61060	0.00096691	0.364465	Up
AT2G05840	2.7491e-05	0.364039	Up
AT2G30820	0.0038628	0.363646	Up
AT1G67060	6.1677e-05	0.363564	Up
AT3G26670	7.4182e-05	0.363359	Up
AT3G25180	0.0094145	0.363314	Up
AT5G38895	0.0030754	0.362981	Up
AT1G71697	0.00040301	0.362398	Up
AT1G75510	0.0045988	0.362393	Up
AT2G40600	0.0034133	0.36206	Up
AT3G55500	0.0018327	0.361849	Up
AT2G38740	0.0033524	0.359888	Up
AT3G60800	5.4037e-06	0.359066	Up
AT5G52820	0.00021836	0.358716	Up
AT5G63880	0.0051792	0.356947	Up
AT1G59710	0.00015037	0.356414	Up
AT3G02360	0.00027089	0.355592	Up
AT1G09195	0.0058813	0.354989	Up
AT5G40580	0.00011085	0.353292	Up
AT5G50460	4.5244e-05	0.352909	Up
AT3G60520	4.0919e-05	0.352712	Up
AT5G46410	0.00025948	0.352555	Up
AT5G11860	0.00015348	0.35214	Up
AT5G19980	0.00015501	0.351436	Up
AT2G21470	4.5244e-05	0.351283	Up
AT5G41350	0.00023378	0.350091	Up
AT5G61450	0.0058287	0.348508	Up
AT2G30020	0.002002	0.347023	Up
AT1G15430	0.0015038	0.346758	Up
AT2G45790	8.1529e-08	0.346301	Up
AT3G12760	0.00063971	0.346083	Up
AT5G04170	1.7671e-05	0.345394	Up
AT1G30040	0.0012119	0.345202	Up
AT5G45410	0.0042999	0.343978	Up
AT3G51130	3.2651e-05	0.34329	Up
AT3G49530	1.1827e-05	0.343181	Up
AT3G07680	4.5104e-05	0.342341	Up
AT2G31060	0.0061128	0.341053	Up
AT2G19160	0.0028824	0.340427	Up
AT4G22820	0.00075823	0.340411	Up
AT5G19550	5.1156e-05	0.34028	Up
AT1G21740	0.00038836	0.340059	Up
AT4G31980	0.0051814	0.338872	Up
AT5G19440	6.5513e-06	0.3387	Up
AT5G08380	5.0502e-05	0.338597	Up
AT1G60420	0.0002338	0.338488	Up
AT1G22410	0.0055359	0.338367	Up
AT3G54300	0.00052474	0.337791	Up
AT3G53670	6.6059e-05	0.337625	Up
AT5G26030	0.0017932	0.337461	Up
AT1G05785	0.00081999	0.337364	Up
AT4G29040	0.00022987	0.337218	Up
AT5G06860	0.0014525	0.33707	Up
AT5G14420	0.0018943	0.336212	Up
AT4G21400	0.0052075	0.335414	Up
AT1G27350	0.00033497	0.335168	Up
AT5G25540	8.8289e-05	0.334862	Up
AT3G55270	0.0018062	0.334816	Up
AT1G47870	0.0039283	0.334395	Up
AT4G25690	0.0092274	0.333586	Up
AT4G00550	4.1657e-05	0.333495	Up
AT3G26090	0.0015772	0.333426	Up
AT2G32210	0.0014233	0.332915	Up
AT2G43850	0.0028423	0.332493	Up
AT1G74100	0.0012857	0.332029	Up
AT5G10610	9.2238e-05	0.331052	Up
AT2G45010	0.00076385	0.329692	Up
AT4G04570	0.007946	0.329152	Up
AT1G13060	3.6155e-05	0.329106	Up
AT1G11890	0.00020977	0.328442	Up
AT3G05710	0.0011957	0.328363	Up
AT3G57390	0.0017053	0.328361	Up
AT2G22500	1.936e-05	0.327587	Up
AT5G44670	0.0016814	0.327095	Up
AT4G08320	0.0035605	0.325513	Up
AT5G53330	0.0008251	0.325309	Up
AT1G17290	0.0025491	0.324967	Up
AT1G04555	0.0061578	0.324648	Up
AT5G37540	5.3058e-05	0.323118	Up
AT4G20860	0.00050397	0.32166	Up
AT3G49350	2.1473e-05	0.321449	Up
AT4G25950	0.0031142	0.320669	Up
AT4G28370	0.0055737	0.320517	Up
AT3G02800	0.0087334	0.319881	Up
AT3G18830	0.0042764	0.31977	Up
AT1G69450	0.0062206	0.318606	Up
AT3G21630	0.0018081	0.317716	Up
AT5G45850	0.0078745	0.317374	Up
AT1G65820	7.4373e-05	0.3154	Up
AT1G28510	0.0018391	0.315072	Up
AT1G15800	0.0050685	0.314552	Up
AT3G47420	0.0055115	0.314536	Up
AT4G15420	0.0034326	0.313638	Up
AT3G19990	0.00033593	0.313593	Up
AT3G49390	4.3294e-05	0.312617	Up
AT1G09870	0.00024896	0.31261	Up
AT5G60220	0.0026052	0.311896	Up
AT5G55070	0.0042202	0.311586	Up
AT4G15010	0.0004096	0.310653	Up
AT4G31500	0.0018079	0.310607	Up
AT1G50360	0.0060777	0.310021	Up
AT3G50920	0.00010865	0.309697	Up
AT2G27020	0.00082535	0.309526	Up
AT1G48040	0.0030845	0.309255	Up
AT1G07890	3.705e-05	0.308755	Up
AT2G06530	3.0542e-05	0.308694	Up
AT4G21540	0.0042769	0.308353	Up
AT4G25880	0.0026536	0.308184	Up
AT1G17080	0.00037889	0.307236	Up
AT1G19180	3.7905e-05	0.306753	Up
AT3G04670	0.00014686	0.306564	Up
AT3G15180	0.00947	0.306293	Up
AT2G41490	9.4554e-05	0.306289	Up
AT4G12250	0.0018674	0.306273	Up
AT5G55610	0.00040495	0.30627	Up
AT5G49665	0.0066375	0.305785	Up
AT4G01960	3.634e-06	0.304365	Up
AT3G50900	0.0086593	0.303659	Up
AT3G23540	0.00074415	0.302056	Up
AT2G36360	0.0017181	0.301254	Up
AT1G22510	0.0025071	0.301214	Up
AT3G06300	0.0017424	0.300677	Up
AT5G53550	0.0030137	0.300577	Up
AT5G65200	0.00021614	0.30025	Up
AT5G62740	7.6502e-05	0.300191	Up
AT1G13180	0.00031489	0.299632	Up
AT4G14147	0.0098019	0.299141	Up
AT1G53710	0.004956	0.298687	Up
AT3G21810	0.0014552	0.297842	Up
AT5G52210	0.0010039	0.297433	Up
AT4G36210	0.0033945	0.296995	Up
AT2G45290	0.007869	0.296862	Up
AT2G05630	9.1196e-06	0.296861	Up
AT3G51260	0.00016486	0.296456	Up
AT1G72330	0.002007	0.296115	Up
AT2G02220	0.00046634	0.29596	Up
AT5G47220	0.0029613	0.295311	Up
AT1G09970	0.0080563	0.294894	Up
AT3G05050	2.0356e-05	0.294495	Up
AT4G30190	0.0065918	0.293994	Up
AT4G24400	8.0315e-05	0.293989	Up
AT1G23440	0.0015719	0.293689	Up
AT1G56150	1.477e-06	0.293375	Up
AT1G53110	0.0015543	0.292735	Up
AT5G67600	0.00044627	0.29169	Up
AT5G22350	0.0017699	0.291294	Up
AT3G29400	0.004462	0.291139	Up
AT1G48850	0.0059574	0.291043	Up
AT1G51820	0.00023663	0.290287	Up
AT3G12070	0.001262	0.290033	Up
AT3G63080	0.0068038	0.289618	Up
AT4G23060	4.7398e-07	0.288724	Up
AT1G55730	4.2389e-05	0.288714	Up
AT1G30000	0.0029485	0.288666	Up
AT3G53600	0.0033179	0.288173	Up
AT5G24590	8.1284e-05	0.288114	Up
AT4G38790	0.0002338	0.287994	Up
AT2G13650	0.0015341	0.287994	Up
AT5G04410	0.0043175	0.287275	Up
AT5G24430	1.2611e-05	0.286347	Up
AT5G56340	0.00084618	0.286019	Up
AT4G05390	0.0040576	0.285951	Up
AT1G13960	0.0048131	0.285769	Up
AT4G33920	0.00028518	0.285234	Up
AT5G13800	0.0006255	0.284878	Up
AT2G41110	8.5424e-05	0.28425	Up
AT4G17650	0.0044886	0.283918	Up
AT1G76620	0.00023954	0.283809	Up
AT5G07340	4.7827e-05	0.283766	Up
AT5G06610	1.5395e-05	0.28336	Up
AT5G53530	0.00035155	0.283149	Up
AT4G29960	0.0053178	0.282646	Up
AT3G28450	0.00044972	0.282618	Up
AT4G18010	0.00040111	0.281939	Up
AT3G66654	3.6055e-05	0.281141	Up
AT4G14746	2.6608e-05	0.281072	Up
AT1G63350	0.0010009	0.279725	Up
AT4G34120	3.0063e-05	0.279095	Up
AT2G16710	0.0003078	0.27775	Up
AT1G78420	4.1564e-05	0.277683	Up
AT5G03330	0.0043906	0.277563	Up
AT3G06860	0.0058834	0.276931	Up
AT1G12420	1.477e-06	0.276908	Up
AT5G51570	0.0002385	0.276881	Up
AT3G01170	0.00057087	0.276434	Up
AT1G50180	0.0042089	0.276068	Up
AT4G13040	0.00087742	0.27593	Up
AT1G51590	5.3461e-05	0.275841	Up
AT2G30880	7.6377e-06	0.275796	Up
AT3G57880	0.0078972	0.274578	Up
AT5G45110	2.5739e-05	0.274161	Up
AT5G56260	6.6086e-05	0.274159	Up
AT1G42480	0.00065939	0.274035	Up
AT1G64460	0.0036024	0.273305	Up
AT5G55860	0.006494	0.27309	Up
AT3G56190	0.0041513	0.273011	Up
AT3G04090	0.0029469	0.272777	Up
AT1G80460	0.0052788	0.271563	Up
AT1G75400	0.00074009	0.270984	Up
AT1G64280	0.0050544	0.270574	Up
AT1G21720	0.0017083	0.270431	Up
AT5G42790	5.1629e-05	0.270329	Up
AT1G49710	0.00027527	0.270252	Up
AT5G20790	0.0023724	0.270205	Up
AT1G77450	0.0051028	0.270102	Up
AT1G56450	1.2611e-05	0.268912	Up
AT2G42790	0.00067992	0.268442	Up
AT1G70590	0.0018538	0.268301	Up
AT5G02040	0.0021633	0.266962	Up
AT4G17615	0.0044724	0.26696	Up
AT1G21380	0.00061181	0.265013	Up
AT3G01590	0.00022315	0.264399	Up
AT5G25940	0.0086928	0.263689	Up
AT3G27890	1.94e-08	0.263425	Up
AT5G16510	4.8162e-05	0.262975	Up
AT3G57230	0.00012373	0.262857	Up
AT2G32960	0.0033439	0.262566	Up
AT3G12710	0.00082734	0.2625	Up
AT4G24820	0.00055363	0.262372	Up
AT3G54620	0.0028822	0.262071	Up
AT1G54150	0.00041744	0.261965	Up
AT5G07910	5.1561e-05	0.261069	Up
AT1G68100	0.00066918	0.260976	Up
AT3G42790	0.0094312	0.259363	Up
AT1G76150	0.00019803	0.259081	Up
AT5G12210	0.0004885	0.257759	Up
AT1G80300	0.00079412	0.257549	Up
AT1G17550	7.5553e-05	0.257506	Up
AT1G01730	0.0011849	0.257338	Up
AT2G20900	0.00010399	0.256341	Up
AT5G11730	0.0016858	0.255844	Up
AT1G59580	0.0005699	0.255331	Up
AT1G43890	0.0051603	0.255319	Up
AT1G43130	0.0020099	0.255208	Up
AT5G15650	0.0014805	0.254869	Up
AT5G18130	0.0076555	0.254668	Up
AT4G33360	0.00019141	0.254328	Up
AT5G10840	0.0084431	0.254295	Up
AT4G11740	0.0018799	0.254175	Up
AT5G45550	7.1583e-05	0.253757	Up
AT4G03080	0.0026362	0.253485	Up
AT4G17830	0.0010091	0.253119	Up
AT1G04970	5.457e-05	0.253011	Up
AT3G11230	2.5385e-05	0.252408	Up
AT3G27500	0.00087617	0.2524	Up
AT4G26400	0.0044751	0.251973	Up
AT5G18310	0.00026008	0.25145	Up
AT5G38630	0.00043046	0.251335	Up
AT1G70770	0.00023641	0.251061	Up
AT1G29690	2.9788e-05	0.251032	Up
AT1G11200	3.8972e-05	0.250776	Up
AT3G59880	0.00057283	0.250351	Up
AT3G60820	4.5244e-05	0.249555	Up
AT3G45310	0.00043353	0.248808	Up
AT5G23540	4.2389e-05	0.248223	Up
AT4G21150	0.00029797	0.248039	Up
AT4G22780	5.6941e-05	0.247741	Up
AT1G08820	0.00019174	0.24687	Up
AT2G03620	0.0085691	0.245871	Up
AT1G04870	0.0076328	0.245394	Up
AT1G07220	9.291e-05	0.245356	Up
AT2G31740	2.7171e-05	0.244884	Up
AT1G16540	6.9276e-05	0.244079	Up
AT5G04920	7.4046e-05	0.24404	Up
AT1G04200	0.00045494	0.243539	Up
AT1G52760	0.0017526	0.243046	Up
AT1G07030	0.0053736	0.242621	Up
AT2G30070	3.0587e-07	0.241211	Up
AT2G38000	2.7258e-05	0.24104	Up
AT1G27000	0.0025398	0.240812	Up
AT4G25720	0.0010431	0.240212	Up
AT5G19690	0.008756	0.240018	Up
AT5G17190	0.0069064	0.239965	Up
AT5G26770	0.00045147	0.239332	Up
AT1G77840	0.0036378	0.239097	Up
AT5G57035	0.0013328	0.238565	Up
AT5G39510	0.002512	0.238227	Up
AT3G15352	0.0057291	0.238192	Up
AT5G58390	2.3837e-05	0.237886	Up
AT1G51710	1.9675e-06	0.237145	Up
AT4G17420	0.00049598	0.236575	Up
AT5G63490	0.00046531	0.235215	Up
AT2G46600	2.7378e-05	0.235084	Up
AT5G45900	0.0080398	0.234639	Up
AT5G50335	6.5411e-05	0.234216	Up
AT3G22845	0.00055554	0.234154	Up
AT4G13810	6.4749e-06	0.234064	Up
AT2G04900	0.00078925	0.233857	Up
AT2G01340	0.0062616	0.233748	Up
AT4G25230	0.0053517	0.233352	Up
AT2G36680	8.4615e-06	0.233057	Up
AT5G19485	0.0029169	0.232889	Up
AT3G15430	0.00032113	0.23243	Up
AT1G53750	0.00056853	0.232093	Up
AT2G23320	0.00095619	0.231404	Up
AT1G10730	6.1567e-05	0.231128	Up
AT3G61860	0.0015934	0.230909	Up
AT1G04750	2.1514e-06	0.230772	Up
AT4G32040	0.00082339	0.230175	Up
AT5G23520	0.00048898	0.230119	Up
AT3G27610	0.0013864	0.230086	Up
AT2G39550	0.00076096	0.229731	Up
AT2G01720	0.0010158	0.22945	Up
AT5G26751	0.0043431	0.229167	Up
AT4G01810	0.00066081	0.228952	Up
AT2G44410	0.00048199	0.228684	Up
AT5G07300	8.0779e-05	0.228457	Up
AT4G30240	0.0017196	0.227902	Up
AT1G64520	0.0015024	0.226966	Up
AT2G16600	0.00012995	0.226678	Up
AT2G34040	0.0073176	0.225992	Up
AT4G14110	0.00069471	0.22576	Up
AT5G43100	0.009728	0.22541	Up
AT1G09645	0.0061128	0.225194	Up
AT1G17890	0.000543	0.225045	Up
AT5G03320	0.00092028	0.224795	Up
AT2G21620	0.00023389	0.224738	Up
AT1G78380	2.9743e-06	0.224375	Up
AT4G17570	0.00086895	0.224167	Up
AT4G20330	0.0019352	0.223906	Up
AT5G42570	0.0020991	0.223689	Up
AT2G15860	0.00035199	0.223345	Up
AT4G27260	0.0063057	0.223213	Up
AT3G01040	0.0014928	0.222568	Up
AT3G05660	0.0011999	0.222258	Up
AT4G17900	0.0010625	0.222232	Up
AT5G51290	0.00018138	0.22222	Up
AT4G19006	1.0799e-05	0.222199	Up
AT2G47640	0.00017679	0.22183	Up
AT4G19640	0.0004557	0.221387	Up
AT3G53270	0.0099066	0.221212	Up
AT1G12760	0.0093033	0.220485	Up
AT5G52580	0.0010645	0.220444	Up
AT1G34190	0.008376	0.220208	Up
AT3G06540	3.6602e-05	0.220114	Up
AT5G07470	0.0072331	0.21956	Up
AT4G11990	0.0098889	0.219045	Up
AT5G03460	0.0044751	0.219022	Up
AT1G74750	0.00082362	0.218938	Up
AT3G11320	0.00045194	0.218831	Up
AT1G77140	5.3673e-05	0.218766	Up
AT3G05280	0.0022409	0.218748	Up
AT5G52200	0.00034928	0.218405	Up
AT2G35020	1.3741e-07	0.218338	Up
AT3G03490	0.0016991	0.218084	Up
AT3G11880	1.477e-06	0.21799	Up
AT5G11030	1.2966e-05	0.217391	Up
AT2G39970	0.00038263	0.217277	Up
AT1G18260	0.0021611	0.216391	Up
AT1G05950	7.4547e-06	0.21579	Up
AT1G14230	1.1382e-05	0.215431	Up
AT2G27600	0.0035236	0.215201	Up
AT5G66140	0.0001884	0.214139	Up
AT5G39450	0.0005849	0.214037	Up
AT4G33910	3.0476e-05	0.213913	Up
AT3G07570	0.0023724	0.213449	Up
AT2G22425	0.0067148	0.213227	Up
AT2G31260	0.0019128	0.212512	Up
AT2G27510	0.0022582	0.211636	Up
AT1G66680	0.00376	0.211627	Up
AT3G09970	0.0015764	0.210346	Up
AT1G07710	0.0065173	0.209838	Up
AT5G62050	0.0037783	0.209539	Up
AT2G43350	4.4553e-05	0.208925	Up
AT5G53220	0.0028302	0.208713	Up
AT1G61150	0.0001602	0.208048	Up
AT4G28400	0.00016486	0.207975	Up
AT1G10630	0.00025157	0.207628	Up
AT4G27670	0.0068271	0.207254	Up
AT3G21640	0.00060895	0.206771	Up
AT3G08550	0.0034905	0.205787	Up
AT5G49710	0.0039023	0.205762	Up
AT1G69960	8.8744e-05	0.205665	Up
AT1G48160	0.0087198	0.20557	Up
AT3G53970	0.0047437	0.204989	Up
AT5G41990	0.00010976	0.204843	Up
AT4G35310	0.00046861	0.20478	Up
AT4G05160	0.00031148	0.204225	Up
AT1G05350	2.4387e-06	0.204139	Up
AT4G22260	4.8228e-05	0.203963	Up
AT3G28950	0.0013968	0.203767	Up
AT5G67540	0.0019489	0.203707	Up
AT1G16560	8.4331e-06	0.203313	Up
AT3G18860	0.00023684	0.201405	Up
AT1G14000	0.00013182	0.200821	Up
AT1G18210	3.9435e-05	0.200053	Up
AT4G21570	2.5186e-07	0.199836	Up
AT1G65980	0.0042368	0.199241	Up
AT1G53700	0.00025948	0.19897	Up
AT3G21160	1.4547e-05	0.198446	Up
AT2G45140	0.0084185	0.19809	Up
AT1G70490	0.004914	0.197966	Up
AT3G59500	0.0021383	0.197896	Up
AT5G22950	3.9165e-05	0.197666	Up
AT4G38360	0.0013079	0.197089	Up
AT2G26300	0.0057021	0.196257	Up
AT3G05580	7.4715e-06	0.196042	Up
AT1G61790	0.00078575	0.19601	Up
AT1G64810	2.0356e-05	0.193056	Up
AT5G56150	6.6059e-05	0.19298	Up
AT5G67500	0.0021383	0.192766	Up
AT5G58220	0.0022847	0.19268	Up
AT5G50740	1.477e-06	0.192602	Up
AT4G32940	0.0079211	0.192331	Up
AT5G26180	0.0057079	0.192159	Up
AT1G10700	0.0010718	0.191884	Up
AT5G09620	0.0045091	0.19135	Up
AT1G56340	0.00036215	0.191336	Up
AT4G00355	0.00011364	0.191048	Up
AT1G61620	0.0085809	0.190704	Up
AT5G58290	0.0053394	0.190279	Up
AT1G78800	0.00056316	0.188926	Up
AT1G73020	2.5034e-06	0.188552	Up
AT2G42680	0.0010937	0.188337	Up
AT5G14030	6.6059e-05	0.187587	Up
AT4G13270	0.0029379	0.187485	Up
AT1G54990	3.0043e-05	0.18747	Up
AT4G24160	0.00092092	0.187367	Up
AT1G28280	0.00028518	0.18734	Up
AT4G33430	0.00051956	0.187077	Up
AT3G25800	2.0356e-05	0.186759	Up
AT5G57015	4.4494e-06	0.186463	Up
AT3G55830	0.0017596	0.186282	Up
AT4G05530	0.0018943	0.186278	Up
AT3G03020	9.4719e-05	0.185952	Up
AT3G09570	2.8721e-06	0.185907	Up
AT4G30900	0.0088921	0.185537	Up
AT4G04320	0.0048153	0.185366	Up
AT5G40670	0.00041908	0.185323	Up
AT5G49520	0.00016157	0.185163	Up
AT5G35590	3.1636e-05	0.18483	Up
AT3G10250	0.0043592	0.184666	Up
AT5G42970	0.0010257	0.184252	Up
AT2G26590	0.0061128	0.184145	Up
AT5G47860	0.0027031	0.184141	Up
AT3G53480	0.0069953	0.183208	Up
AT1G05840	0.0028206	0.18309	Up
AT2G32260	0.00048831	0.182799	Up
AT3G27380	0.00038532	0.182643	Up
AT3G61140	0.00068477	0.182439	Up
AT1G77770	0.0039218	0.182312	Up
AT3G50360	0.0012481	0.182293	Up
AT5G18400	0.00079258	0.181962	Up
AT1G45000	0.0008251	0.181886	Up
AT3G63310	0.0006255	0.181805	Up
AT4G12610	0.0011466	0.181653	Up
AT1G20200	2.6112e-06	0.181646	Up
AT3G44990	0.0079165	0.181056	Up
AT5G62570	0.0085333	0.180938	Up
AT5G55130	0.00013479	0.179857	Up
AT2G04650	0.0038589	0.179082	Up
AT1G79340	0.0082444	0.17904	Up
AT3G15350	2.537e-05	0.178457	Up
AT3G29075	0.0094326	0.177966	Up
AT3G12620	4.2707e-05	0.177815	Up
AT3G04080	0.00020001	0.177786	Up
AT1G74230	8.6351e-05	0.177041	Up
AT4G25840	6.073e-05	0.17665	Up
AT5G61760	0.0029228	0.175034	Up
AT5G43010	0.0003294	0.17466	Up
AT2G05380	0.0057207	0.174648	Up
AT5G62610	0.0057837	0.174157	Up
AT1G22300	0.0014288	0.174098	Up
AT3G49725	0.0035236	0.173376	Up
AT4G38630	0.00012042	0.173186	Up
AT1G02400	0.00039369	0.173186	Up
AT5G62680	0.00035422	0.172781	Up
AT1G50430	0.00023201	0.172643	Up
AT1G53770	0.00053473	0.172524	Up
AT3G49800	5.9027e-05	0.172472	Up
AT2G01680	2.8178e-05	0.172364	Up
AT5G38830	6.6793e-05	0.172061	Up
AT2G44520	3.7481e-05	0.171854	Up
AT1G47640	0.0091998	0.17179	Up
AT1G29040	0.0064292	0.171673	Up
AT1G17720	0.00062482	0.17101	Up
AT5G05140	0.0013481	0.171003	Up
AT3G13560	0.0012857	0.170998	Up
AT5G27430	6.6637e-05	0.169333	Up
AT1G19360	0.00010102	0.168128	Up
AT5G06370	0.001723	0.168063	Up
AT3G20920	0.0033659	0.167544	Up
AT4G31180	0.00084618	0.167536	Up
AT3G25730	0.0082305	0.16742	Up
AT3G05210	0.0082432	0.167326	Up
AT5G16050	0.00010879	0.167008	Up
AT4G32390	0.0051405	0.166924	Up
AT2G01470	0.00015348	0.165629	Up
AT3G26020	0.00013462	0.16553	Up
AT2G22780	2.32e-05	0.165476	Up
AT4G01460	0.00013493	0.165072	Up
AT2G38580	5.3433e-05	0.163747	Up
AT2G38110	0.0076279	0.161656	Up
AT3G19150	0.0015805	0.160718	Up
AT3G51460	0.0020037	0.160024	Up
AT2G04305	0.00020977	0.159904	Up
AT5G10290	0.00046324	0.159062	Up
AT5G19050	0.00049085	0.158809	Up
AT3G53750	0.0068578	0.157651	Up
AT3G18480	0.00061322	0.1573	Up
AT1G73250	0.0041701	0.157287	Up
AT3G60180	0.00066362	0.157233	Up
AT5G56180	0.0027566	0.156976	Up
AT1G73030	1.2527e-05	0.156627	Up
AT4G31300	0.00011152	0.156174	Up
AT4G17620	0.0011647	0.156061	Up
AT2G01350	0.00025182	0.156035	Up
AT1G27450	0.002096	0.155939	Up
AT4G07390	0.0035838	0.15455	Up
AT2G18730	1.7954e-05	0.152773	Up
AT1G76700	0.00027437	0.151614	Up
AT1G25682	0.00034928	0.151174	Up
AT1G74340	0.00042898	0.150787	Up
AT2G22475	0.0050727	0.150596	Up
AT1G80230	0.00030775	0.150368	Up
AT5G46630	2.0356e-05	0.150155	Up
AT1G05180	7.3814e-05	0.149762	Up
AT5G35080	0.0003704	0.149382	Up
AT1G01650	0.0010073	0.148931	Up
AT4G04210	0.0030492	0.148784	Up
AT2G39420	0.0082209	0.148505	Up
AT5G64870	7.3065e-05	0.148315	Up
AT5G09890	0.0012103	0.148188	Up
AT5G54080	0.0065143	0.148186	Up
AT3G05200	0.00027795	0.148025	Up
AT1G29150	0.00062482	0.147868	Up
AT3G27000	0.0010306	0.147851	Up
AT3G62200	0.0040822	0.14738	Up
AT5G20010	0.0082305	0.147201	Up
AT5G08160	7.2728e-05	0.146298	Up
AT5G50870	0.0010419	0.145525	Up
AT2G03680	0.0085348	0.145477	Up
AT5G66675	0.0027788	0.145163	Up
AT5G66250	0.00072832	0.144522	Up
AT1G78620	0.0017136	0.144425	Up
AT1G53850	0.00064158	0.144298	Up
AT4G14430	0.00070883	0.144094	Up
AT5G41070	0.0058651	0.143723	Up
AT5G07440	0.0024519	0.143691	Up
AT3G09180	0.0044522	0.14246	Up
AT4G16860	0.00029797	0.141522	Up
AT4G16430	0.00029789	0.141295	Up
AT3G44190	0.0014883	0.140583	Up
AT1G15350	0.008152	0.139842	Up
AT2G45240	0.00012538	0.139673	Up
AT5G23660	0.0013532	0.139112	Up
AT2G20130	0.0020638	0.138948	Up
AT1G65800	0.0044282	0.138375	Up
AT3G43520	7.5022e-05	0.138293	Up
AT3G04580	0.0063967	0.13811	Up
AT3G59280	0.0046925	0.136824	Up
AT5G13810	0.0057464	0.135537	Up
AT4G24550	0.00014392	0.135326	Up
AT1G30630	9.5221e-06	0.13403	Up
AT1G73965	0.0075528	0.133739	Up
AT2G30720	0.008152	0.133079	Up
AT3G06350	0.0019948	0.132476	Up
AT4G17486	0.0021166	0.132153	Up
AT5G50430	0.00043158	0.132137	Up
AT2G43610	0.0051425	0.131086	Up
AT4G33890	0.0018062	0.13024	Up
AT5G54430	2.7171e-05	0.130144	Up
AT2G16930	0.00074855	0.130094	Up
AT2G10950	0.008952	0.129617	Up
AT1G56330	0.0032335	0.12958	Up
AT5G15640	4.1187e-07	0.129548	Up
AT4G17270	1.6152e-06	0.129498	Up
AT4G19880	0.0024849	0.129493	Up
AT4G34480	0.00010203	0.128932	Up
AT3G48180	0.0046025	0.128784	Up
AT2G35635	0.0002693	0.128498	Up
AT1G30540	0.00027962	0.128039	Up
AT5G66070	0.00099833	0.127956	Up
AT5G45620	0.00092077	0.127465	Up
AT3G58510	0.0052694	0.124598	Up
AT3G09740	0.0021305	0.124528	Up
AT3G58460	6.6793e-05	0.12452	Up
AT3G26910	0.00203	0.124182	Up
AT4G31800	2.9788e-05	0.123924	Up
AT3G47670	0.00077371	0.123679	Up
AT3G06520	0.0043334	0.123327	Up
AT1G29760	0.0052694	0.12328	Up
AT1G72030	1.8549e-05	0.121806	Up
AT5G07820	0.0079065	0.121599	Up
AT4G11860	0.00094025	0.121149	Up
AT1G10280	0.00021019	0.121109	Up
AT1G58180	0.0026161	0.121062	Up
AT2G02960	0.00022527	0.120743	Up
AT5G03553	0.0047847	0.12059	Up
AT5G62560	0.0035126	0.120396	Up
AT1G09270	0.00011006	0.119299	Up
AT1G07140	0.0066879	0.119255	Up
AT4G22740	0.0061445	0.118529	Up
AT5G60690	1.3913e-05	0.118302	Up
AT1G18720	8.3755e-05	0.117845	Up
AT2G29550	0.00099473	0.117724	Up
AT5G64500	0.0019184	0.117439	Up
AT5G41950	0.0033485	0.116756	Up
AT3G01640	0.0006489	0.116132	Up
AT4G32710	0.00038465	0.116114	Up
AT2G37130	0.00026299	0.115807	Up
AT3G13200	0.0054134	0.115619	Up
AT3G18820	0.00026071	0.115221	Up
AT1G54090	0.00068997	0.11511	Up
AT4G08500	0.00042207	0.114028	Up
AT3G47550	0.0010033	0.113616	Up
AT2G40475	0.0011317	0.11349	Up
AT4G26830	0.00068685	0.112938	Up
AT1G23260	0.0079802	0.111862	Up
AT2G26740	8.3816e-05	0.111853	Up
AT2G46040	0.0030504	0.110528	Up
AT1G75020	0.0027457	0.110424	Up
AT5G46490	0.001455	0.109449	Up
AT3G08580	0.0030844	0.109251	Up
AT1G02880	0.00095701	0.109009	Up
AT2G35700	0.0056594	0.108841	Up
AT1G78460	0.0080563	0.107988	Up
AT1G17610	0.0077005	0.107362	Up
AT5G16440	0.0029239	0.107317	Up
AT1G70980	0.0016991	0.106735	Up
AT5G60160	0.00023004	0.106558	Up
AT3G27110	0.0080326	0.106524	Up
AT2G02090	0.0020354	0.10633	Up
AT1G68370	0.00044952	0.104888	Up
AT1G69460	0.00062488	0.104438	Up
AT1G77440	0.0038604	0.104257	Up
AT2G30710	9.1016e-05	0.103952	Up
AT5G57320	0.0019087	0.103564	Up
AT1G04690	1.1235e-05	0.102848	Up
AT1G35160	7.1885e-05	0.102431	Up
AT5G05780	7.9525e-05	0.102363	Up
AT5G15790	0.00027776	0.10119	Up
AT2G22330	0.0039673	0.0997659	Up
AT5G50380	0.00017875	0.0997538	Up
AT4G02030	0.003772	0.0994662	Up
AT1G08280	0.000388	0.0993077	Up
AT3G53610	0.0015504	0.0988212	Up
AT5G44320	0.0060403	0.098699	Up
AT2G18020	0.0074427	0.0971072	Up
AT3G16110	3.1281e-05	0.0968562	Up
AT4G36195	0.0001626	0.0963981	Up
AT2G35350	0.0065923	0.0954957	Up
AT4G28770	0.00013261	0.0953239	Up
AT3G17880	0.0029923	0.0950141	Up
AT2G17990	0.0043195	0.0943541	Up
AT1G27100	0.00019017	0.0938236	Up
AT3G24350	0.00010976	0.0937101	Up
AT1G10430	0.0021282	0.0936124	Up
AT5G09900	0.0014742	0.0931987	Up
AT5G58680	0.0043518	0.092624	Up
AT4G12690	0.003455	0.0918007	Up
AT3G14225	0.0047437	0.0916682	Up
AT4G28510	0.0035236	0.0912612	Up
AT4G16845	0.0089764	0.0912168	Up
AT4G11600	0.00028596	0.0909075	Up
AT2G47520	0.0094326	0.0900673	Up
AT2G27350	0.0031101	0.0893513	Up
AT1G50570	0.00037233	0.0877149	Up
AT5G46750	0.00046477	0.0874555	Up
AT3G48760	7.8161e-05	0.0872183	Up
AT1G50750	0.0089122	0.0869594	Up
AT1G61780	0.0065883	0.08568	Up
AT3G15820	0.002932	0.0849913	Up
AT4G21560	0.00022527	0.0845182	Up
AT2G11890	0.0033763	0.0842215	Up
AT1G69640	0.0031967	0.0841602	Up
AT5G19860	0.0045451	0.0835313	Up
AT1G03860	0.00025182	0.0834347	Up
AT1G47710	4.8228e-05	0.0823872	Up
AT4G35860	0.0010605	0.0813663	Up
AT4G10970	0.00034928	0.079742	Up
AT3G29160	0.0014092	0.0788416	Up
AT4G29735	0.0050203	0.0782791	Up
AT1G69530	0.0011264	0.07681	Up
AT2G15570	9.7875e-05	0.0763133	Up
AT1G10920	0.0060873	0.0754933	Up
AT3G11280	0.0056391	0.0738637	Up
AT1G59620	0.00060183	0.0734418	Up
AT5G53310	0.0015097	0.0730553	Up
AT3G50210	0.00025051	0.0730271	Up
AT5G06140	0.00059936	0.0725826	Up
AT3G14290	0.0040088	0.0724416	Up
AT5G61510	5.4129e-05	0.0719843	Up
AT3G53710	0.00038836	0.0718152	Up
AT2G28500	0.00014557	0.0718123	Up
AT3G26200	0.0083248	0.0714488	Up
AT3G12920	0.0065918	0.0713969	Up
AT5G08660	0.0025306	0.071151	Up
AT4G21810	0.0089642	0.0706756	Up
AT3G60490	0.002448	0.0694675	Up
AT3G12140	0.00021791	0.0693028	Up
AT3G25220	0.0043175	0.0690933	Up
AT3G61540	0.00019441	0.0690185	Up
AT5G54760	0.00062482	0.0681735	Up
AT1G53920	0.004453	0.0680616	Up
AT4G21180	0.0029503	0.0680243	Up
AT1G26120	0.0018449	0.0672329	Up
AT5G15470	4.2422e-05	0.0669658	Up
AT4G25550	0.0014295	0.0665809	Up
AT4G38940	0.0087428	0.0658338	Up
AT2G02860	4.4524e-05	0.0649644	Up
AT1G17130	0.0014066	0.0644529	Up
AT2G20630	0.00057263	0.0640648	Up
AT3G43810	0.0068271	0.0639724	Up
AT1G22890	0.0061024	0.0621412	Up
AT1G78300	0.0011326	0.0619705	Up
AT4G11290	0.00011832	0.0613129	Up
AT3G11650	4.3294e-05	0.0608688	Up
AT5G48020	0.0018446	0.0605365	Up
AT4G30560	0.00022527	0.0604794	Up
AT4G15880	0.00056989	0.0601465	Up
AT1G12990	0.001398	0.0591396	Up
AT4G23760	0.0085611	0.0590987	Up
AT5G56840	0.00032903	0.0569897	Up
AT5G15120	0.0023473	0.055529	Up
AT1G23710	0.0092271	0.0553271	Up
AT2G24692	0.00096691	0.053504	Up
AT4G35040	0.0061643	0.053399	Up
AT2G32800	0.00016091	0.05338	Up
AT3G07690	0.0034385	0.0533342	Up
AT5G15260	0.0008506	0.0525767	Up
AT5G59840	0.0026213	0.0525192	Up
AT5G65960	0.004914	0.051777	Up
AT3G15710	4.1842e-09	0.0516612	Up
AT3G22110	0.00061699	0.0515553	Up
AT3G47700	0.0083216	0.0514772	Up
AT5G11680	0.00068748	0.0514603	Up
AT1G63750	0.0047724	0.0513498	Up
AT2G20180	0.00010539	0.051294	Up
AT1G74030	0.0018803	0.0496413	Up
AT3G12600	0.0024638	0.0488718	Up
AT5G19080	0.0073183	0.0448056	Up
AT1G69570	0.0018088	0.0442247	Up
AT1G49300	7.1537e-05	0.0439106	Up
AT3G62140	0.00038051	0.043744	Up
AT5G01750	0.00092092	0.041488	Up
AT4G28600	0.0086034	0.0403334	Up
AT5G33320	0.0036839	0.0401922	Up
AT3G61420	0.00016838	0.0401537	Up
AT2G39360	1.8228e-07	0.0400147	Up
AT4G21410	0.0025594	0.0392878	Up
AT5G21060	0.0010605	0.039063	Up
AT2G30050	0.0042087	0.0390249	Up
AT3G09780	0.00087107	0.0387218	Up
AT4G34770	0.001943	0.0381932	Up
AT5G65920	5.3789e-07	0.0372427	Up
AT5G51850	0.0040915	0.0370668	Up
AT5G46860	0.0036962	0.035996	Up
AT5G02760	0.0011747	0.0354853	Up
AT4G32272	0.0045458	0.0345267	Up
AT3G48750	0.00042437	0.0330133	Up
AT2G17840	3.1292e-07	0.0323491	Up
AT1G03040	0.0074895	0.0323076	Up
AT3G29360	0.00012345	0.0321959	Up
AT3G04290	0.00076096	0.0321472	Up
AT1G01470	4.3777e-06	0.0315888	Up
AT2G20140	0.00011006	0.0313684	Up
AT3G18270	0.0043297	0.0312059	Up
AT5G19810	0.0033485	0.030838	Up
AT1G14780	0.0035123	0.0307495	Up
AT1G10990	0.0020269	0.0283673	Up
AT5G55940	0.0070438	0.0274284	Up
AT1G74600	0.0024587	0.027207	Up
AT1G62030	0.0079699	0.0268669	Up
AT5G19580	0.008817	0.026739	Up
AT1G63830	0.0049115	0.0244414	Up
AT2G29560	0.0013339	0.0236299	Up
AT2G42400	0.0058834	0.023573	Up
AT1G27730	0.0017646	0.0227463	Up
AT3G14220	0.0004413	0.0219158	Up
AT4G19003	0.001676	0.0205587	Up
AT3G05010	0.0062104	0.0204198	Up
AT3G61790	0.0094312	0.0202329	Up
AT3G15518	0.0022106	0.0193564	Up
AT5G18030	0.0048135	0.0184705	Up
AT5G59680	0.0069064	0.0183915	Up
AT3G19080	0.00040466	0.0173749	Up
AT1G76180	0.00022047	0.0138136	Up
AT5G61500	0.00016692	0.0132415	Up
AT1G15170	0.00025801	0.0127022	Up
AT1G13740	0.0030862	0.0116489	Up
AT2G44060	0.0068241	0.010345	Up
AT3G02460	0.0018803	0.0100649	Up
AT1G35560	0.0031585	0.0100095	Up
AT4G12590	0.0017424	0.00956538	Up
AT2G16860	0.0083279	0.00933533	Up
AT4G13010	0.00066247	0.00927547	Up
AT4G13850	0.0046226	0.00887802	Up
AT4G34660	0.0043592	0.00872457	Up
AT4G28250	0.0022919	0.00838447	Up
AT1G28200	0.00066511	0.00773952	Up
AT1G69030	0.00092278	0.00514271	Up
AT3G12290	0.002036	0.0031676	Up
AT2G32990	0.0026473	0.00298075	Up
AT1G65650	0.0048106	0.00257867	Up
AT2G45450	0.0082432	0.00102713	Up
AT5G04310	0.00039463	0.000622907	Up
AT5G10340	0.00018707	0.000485378	Up
AT4G24830	0.0039476	-0.0019346	Down
AT5G40540	0.0070936	-0.00215757	Down
AT1G11930	0.0043837	-0.00367091	Down
AT3G18950	0.00063732	-0.00415517	Down
AT3G10300	7.2673e-06	-0.00437125	Down
AT2G40890	0.0082863	-0.00458059	Down
AT2G03980	0.0088493	-0.00510968	Down
AT2G45770	0.0010156	-0.00534693	Down
AT5G61580	0.00019848	-0.00543489	Down
AT3G49900	0.0018636	-0.0056065	Down
AT2G40410	0.00014135	-0.00700628	Down
AT3G09710	0.0011821	-0.00707315	Down
AT1G74950	2.537e-05	-0.00855159	Down
AT5G02500	0.0055612	-0.0107953	Down
AT3G16760	0.0080557	-0.0109431	Down
AT1G14900	0.0098918	-0.0109609	Down
AT2G34920	0.0011935	-0.0120667	Down
AT1G55920	0.0018196	-0.012261	Down
AT1G06760	0.0039476	-0.0130023	Down
AT1G45191	0.0014722	-0.0132611	Down
AT4G17390	0.0056534	-0.0136742	Down
AT4G11450	7.6154e-05	-0.014466	Down
AT5G61380	3.0326e-05	-0.0150313	Down
AT5G46830	0.0015243	-0.0151389	Down
AT3G19460	0.00095619	-0.0154296	Down
AT2G31730	0.0083003	-0.0157147	Down
AT4G25210	0.00014686	-0.0160366	Down
AT1G23200	6.6059e-05	-0.0161063	Down
AT1G58100	0.00038532	-0.0166077	Down
AT3G06035	0.0078992	-0.0176722	Down
AT2G31800	0.00075654	-0.0231476	Down
AT4G35985	0.0030929	-0.0233965	Down
AT2G27260	5.8281e-05	-0.0235831	Down
AT5G57460	9.5407e-05	-0.0242417	Down
AT2G45630	0.00027881	-0.0244392	Down
AT1G78890	0.0029306	-0.0250655	Down
AT2G21220	0.0094145	-0.02509	Down
AT1G24020	0.0001083	-0.0251455	Down
AT4G37750	0.009415	-0.0253282	Down
AT1G63500	0.00050397	-0.0254914	Down
AT5G09350	0.005976	-0.0269301	Down
AT4G32530	1.6338e-05	-0.0271422	Down
AT1G75860	0.00045096	-0.0284864	Down
AT3G28715	0.0023732	-0.0295126	Down
AT5G16010	0.006656	-0.0297757	Down
AT5G43830	0.00056205	-0.0301099	Down
AT2G02570	0.0030021	-0.0305329	Down
AT2G40000	0.0055612	-0.0311644	Down
AT3G27060	0.0096905	-0.0322547	Down
AT1G67400	0.00025823	-0.0323694	Down
AT1G19330	8.6307e-07	-0.0331102	Down
AT4G00490	0.0044655	-0.0332955	Down
AT1G61340	0.00011474	-0.0346504	Down
AT5G06790	0.0011685	-0.0358147	Down
AT5G27280	0.0017424	-0.0358747	Down
AT4G06746	4.1952e-05	-0.0360081	Down
AT1G74330	2.537e-05	-0.0365504	Down
AT1G78060	0.0051603	-0.0370708	Down
AT3G10525	0.0028885	-0.037278	Down
AT2G30890	0.0048153	-0.0378745	Down
AT3G58100	0.0097327	-0.0387162	Down
AT1G62200	1.5385e-07	-0.0389592	Down
AT3G63130	0.0010787	-0.0410301	Down
AT4G20890	0.00017875	-0.0420605	Down
AT1G61670	3.1292e-07	-0.0427218	Down
AT1G44170	0.00047817	-0.0427743	Down
AT4G02330	3.2412e-05	-0.0432885	Down
AT5G26790	0.0015543	-0.0434761	Down
AT3G16720	1.2611e-05	-0.0442085	Down
AT5G57123	9.0411e-05	-0.0444117	Down
AT2G38010	0.0039084	-0.0458541	Down
AT1G23180	0.0058953	-0.0458627	Down
AT3G05020	0.00030287	-0.045931	Down
AT3G12110	0.00048433	-0.047042	Down
AT3G49260	1.611e-05	-0.0470712	Down
AT4G13730	3.6843e-05	-0.0485067	Down
AT4G02860	0.002216	-0.0488968	Down
AT5G04150	0.001932	-0.0490773	Down
AT2G22970	0.0001455	-0.0491713	Down
AT5G67280	0.0016647	-0.0492678	Down
AT5G60850	0.004462	-0.0497746	Down
AT5G58490	0.0030048	-0.0503921	Down
AT3G06435	0.0040486	-0.0509077	Down
AT2G43400	0.003631	-0.0512473	Down
AT1G23820	0.00050396	-0.05231	Down
AT4G10890	0.0076762	-0.0525852	Down
AT2G14080	0.0039023	-0.0526161	Down
AT1G77220	7.2728e-05	-0.0535865	Down
AT1G20190	1.477e-06	-0.0537369	Down
AT5G14240	0.009262	-0.0541033	Down
[truncated: 1,695 more rows]

## Sheet: Table S2
		Down-regulated genes						Up-regulated genes
Category	Term	Count	Genes	Benjamini		Category	Term	Count	Genes	Benjamini
GOTERM_CC_DIRECT	GO:0009507~chloroplast	729	AT2G35660, AT3G32930, AT3G63190, AT5G52010, AT3G52150, AT1G45474, AT1G27090, AT5G48790, AT3G26710, AT4G31530, AT1G13280, AT1G54520, AT4G24090, AT3G21200, AT1G14030, AT5G38520, AT2G31810, AT1G06190, AT3G58140, AT5G65840, AT2G30170, AT2G43100, AT1G78450, AT3G25860, AT4G34730, AT1G12800, AT5G44600, AT4G37380, AT4G00370, AT4G34090, AT5G03900, AT4G11980, AT3G02690, AT2G02410, AT1G02910, AT3G16950, AT1…	4.14686e-177		GOTERM_CC_DIRECT	GO:0016021~integral component of membrane	532	AT3G04220, AT2G38110, AT3G47780, AT4G13270, AT1G75020, AT1G42990, AT5G15860, AT2G19190, AT3G53780, AT4G29735, AT1G14230, AT4G13810, AT2G30070, AT2G02220, AT1G28200, AT3G63310, AT2G22500, AT3G25180, AT1G02520, AT1G68710, AT4G29330, AT4G03320, AT5G39510, AT5G18130, AT3G60966, AT2G20562, AT3G26830, AT4G39390, AT1G09645, AT1G21900, AT4G37370, AT4G03450, AT5G10290, AT3G21630, AT3G09780, AT1G27980, AT4…	2.37588e-14
GOTERM_CC_DIRECT	GO:0016021~integral component of membrane	407	AT1G45474, AT3G05370, AT4G01410, AT1G02610, AT3G26710, AT2G27080, AT1G54520, AT4G24090, AT4G20870, AT2G43200, AT4G27720, AT1G16390, AT1G19380, AT3G45430, AT1G62200, AT4G00370, AT5G03900, AT1G72160, AT3G02690, AT2G35960, AT1G02910, AT4G39900, AT5G38510, AT3G56000, AT1G65230, AT3G11420, AT4G20940, AT4G23400, AT1G72130, AT5G04530, AT1G80640, AT5G56160, AT3G28080, AT2G27260, AT2G45340, AT2G37950, AT2…	0.0489399		GOTERM_CC_DIRECT	GO:0005886~plasma membrane	469	AT1G60890, AT5G22060, AT3G47780, AT1G05340, AT3G08760, AT2G19190, AT3G53780, AT4G13810, AT2G30070, AT2G17760, AT2G02220, AT1G14370, AT3G13790, AT1G68710, AT1G02520, AT4G35860, AT1G08860, AT3G63080, AT3G22600, AT4G08500, AT4G26830, AT4G39390, AT2G17840, AT4G37370, AT1G49300, AT4G28600, AT4G26080, AT5G10290, AT5G11680, AT3G21630, AT3G27210, AT5G18310, AT2G17990, AT4G38360, AT3G51670, AT4G23310, AT5…	4.28217e-36
GOTERM_CC_DIRECT	GO:0005886~plasma membrane	287	AT2G46710, AT3G02870, AT4G23990, AT4G30960, AT1G49580, AT3G05370, AT4G01410, AT2G26870, AT3G58650, AT3G55360, AT2G27080, AT1G13280, AT1G16390, AT4G27720, AT3G22740, AT1G17620, AT2G32480, AT5G22050, AT3G45430, AT1G22740, AT1G62200, AT3G15480, AT1G22880, AT3G19680, AT1G51570, AT3G15380, AT1G11280, AT1G72160, AT3G43720, AT1G16920, AT2G35960, AT2G45470, AT3G16760, AT5G38510, AT2G02780, AT1G56720, AT5…	0.0345203		GOTERM_CC_DIRECT	GO:0005737~cytoplasm	403	AT3G19010, AT1G13180, AT5G22060, AT1G05340, AT4G14110, AT4G37390, AT1G02920, AT4G32870, AT5G11030, AT2G27660, AT3G45620, AT2G35020, AT1G05350, AT3G07720, AT2G04650, AT1G09270, AT5G57320, AT3G60961, AT5G09900, AT4G38630, AT1G78460, AT3G27000, AT1G72900, AT5G65920, AT3G21220, AT5G18270, AT2G17840, AT1G01480, AT2G30050, AT5G56350, AT4G26080, AT2G30880, AT5G56260, AT4G21580, AT1G48160, AT5G63600, AT2…	1.425e-06
GOTERM_CC_DIRECT	GO:0009570~chloroplast stroma	216	AT2G35410, AT3G63190, AT1G53520, AT3G52150, AT5G66090, AT3G12930, AT4G31530, AT3G49680, AT3G21200, AT3G02730, AT1G14030, AT3G58140, AT5G65840, AT2G30170, AT3G01480, AT2G43100, AT5G16180, AT2G21385, AT3G25860, AT1G36390, AT2G33180, AT4G17300, AT1G43560, AT5G16715, AT4G34090, AT4G11980, AT3G15190, AT3G24430, AT5G16710, AT3G16950, AT1G77090, AT1G07320, AT3G63490, AT1G75330, AT1G11430, AT2G21530, AT3…	4.56116e-90		GOTERM_CC_DIRECT	GO:0005829~cytosol	301	AT2G41380, AT1G13180, AT5G22060, AT5G16440, AT4G19880, AT4G21850, AT3G06350, AT5G47200, AT2G45790, AT5G10520, AT3G58510, AT5G59840, AT1G67980, AT5G11520, AT1G80460, AT3G55150, AT5G53530, AT1G60730, AT1G02920, AT3G26020, AT5G11030, AT1G20200, AT1G72680, AT1G04870, AT2G35020, AT1G63460, AT4G21840, AT1G30630, AT1G05350, AT3G13235, AT3G55270, AT3G07720, AT5G38900, AT5G20960, AT5G05780, AT1G09270, AT2…	9.18587e-24
GOTERM_CC_DIRECT	GO:0009941~chloroplast envelope	177	AT2G25080, AT3G32930, AT4G37000, AT3G08920, AT3G52150, AT3G53130, AT1G45474, AT5G50250, AT1G19150, AT2G05990, AT4G31530, AT3G56910, AT5G47190, AT5G38520, AT2G47940, AT5G09650, AT1G16880, AT4G37920, AT2G44640, AT4G32260, AT2G21385, AT3G25860, AT3G28220, AT5G35170, AT4G36530, AT1G06680, AT2G47840, AT4G00370, AT5G03900, AT3G15190, AT5G58330, AT3G14210, AT4G01150, AT4G02530, AT2G04700, AT2G34430, AT3…	3.91635e-72		GOTERM_CC_DIRECT	GO:0016020~membrane	173	AT2G44060, AT2G38110, AT1G68100, AT1G69530, AT5G10520, AT5G15860, AT5G11520, AT3G47810, AT5G40670, AT1G79450, AT1G65820, AT5G53530, AT5G26340, AT1G15170, AT1G52600, AT2G30070, AT5G54860, AT2G33110, AT1G08280, AT3G07680, AT3G25180, AT1G26770, AT3G26200, AT3G26670, AT1G11890, AT3G17000, AT5G33290, AT1G77380, AT4G21940, AT4G28250, AT1G47640, AT2G45570, AT5G04930, AT5G55610, AT4G21120, AT2G01650, AT4…	0.000945678
GOTERM_CC_DIRECT	GO:0009535~chloroplast thylakoid membrane	163	AT2G25080, AT2G30570, AT1G76450, AT1G74730, AT4G37000, AT3G52150, AT4G37925, AT1G45474, AT1G19150, AT4G17600, AT3G26710, AT4G15510, AT1G03160, AT3G56910, AT4G28660, AT1G73110, AT1G59840, AT1G55370, AT2G47940, AT5G21930, AT1G16880, AT4G37920, AT3G15520, AT1G77490, AT3G01480, AT5G02160, AT4G32260, AT5G35170, AT1G06680, AT4G19100, AT4G01150, AT2G01590, AT4G02530, AT1G02910, AT2G34430, AT2G24020, AT1…	2.16584e-81		GOTERM_CC_DIRECT	GO:0005794~Golgi apparatus	171	AT2G44060, AT4G12250, AT5G47200, AT1G74020, AT5G59840, AT4G24000, AT3G47810, AT1G79450, AT1G65820, AT5G53530, AT5G67540, AT1G77810, AT1G04200, AT3G11320, AT1G08280, AT3G07680, AT2G05320, AT4G04910, AT3G02520, AT5G37640, AT3G28480, AT3G08550, AT1G50430, AT4G35860, AT1G11890, AT5G33290, AT2G03120, AT1G44130, AT1G70490, AT5G15470, AT4G18430, AT2G30710, AT1G47640, AT5G20010, AT2G47470, AT2G04350, AT3…	1.14491e-15
GOTERM_CC_DIRECT	GO:0016020~membrane	153	AT1G20450, AT1G45474, AT4G15510, AT5G04510, AT4G08700, AT5G64410, AT5G47190, AT1G55370, AT1G48240, AT5G09650, AT3G58140, AT5G57100, AT1G16390, AT1G30840, AT3G50970, AT2G21050, AT4G32260, AT1G25440, AT3G25860, AT3G60370, AT1G62200, AT4G19100, AT3G43720, AT3G02690, AT3G15190, AT3G14210, AT2G01590, AT2G34430, AT2G37860, AT1G15180, AT1G07320, AT4G30020, AT5G45680, AT2G39890, AT3G63490, AT5G44020, AT1…	0.0138278		GOTERM_CC_DIRECT	GO:0009506~plasmodesma	128	AT2G44060, AT5G22060, AT5G42570, AT3G53480, AT3G47780, AT3G52400, AT1G74020, AT5G24430, AT1G45145, AT1G61550, AT5G59840, AT3G53780, AT5G26340, AT3G18860, AT3G60190, AT4G04570, AT5G07300, AT3G26600, AT1G20200, AT4G04910, AT3G02520, AT5G58710, AT1G67520, AT1G02520, AT4G04500, AT4G28250, AT2G27600, AT1G29150, AT5G09900, AT2G16060, AT1G11330, AT2G47000, AT1G56145, AT3G52470, AT4G23280, AT5G19440, AT4…	1.11688e-08
GOTERM_CC_DIRECT	GO:0009534~chloroplast thylakoid	100	AT1G74730, AT3G08920, AT3G02730, AT3G21200, AT5G38520, AT1G77490, AT3G15520, AT3G01480, AT4G32260, AT3G25860, AT5G35170, AT1G06680, AT1G29670, AT3G59780, AT4G01150, AT4G02530, AT4G13500, AT2G34430, AT5G19940, AT1G77090, AT2G22230, AT1G64680, AT2G30790, AT1G14150, AT5G06690, AT1G56500, AT2G31040, AT4G33010, AT2G20890, AT4G09010, AT3G18890, AT1G20020, AT3G47070, AT1G50450, AT1G79040, AT1G20340, AT2…	9.90209e-59		GOTERM_CC_DIRECT	GO:0005783~endoplasmic reticulum	117	AT5G42570, AT1G68100, AT1G09870, AT1G54990, AT1G65820, AT1G74340, AT1G52600, AT5G45130, AT3G48090, AT2G33110, AT1G51760, AT3G57260, AT3G11320, AT3G07680, AT5G58710, AT1G27350, AT3G17000, AT1G11890, AT2G03120, AT3G04580, AT3G63080, AT1G21520, AT4G29520, AT2G47470, AT2G04350, AT3G03640, AT4G37640, AT2G25110, AT3G26830, AT5G10610, AT4G21180, AT5G50430, AT2G32920, AT5G18900, AT1G21900, AT4G33360, AT2…	8.70015e-16
GOTERM_CC_DIRECT	GO:0009579~thylakoid	89	AT3G63190, AT2G35410, AT1G76450, AT3G52150, AT2G05990, AT3G27830, AT4G15510, AT5G52970, AT5G38410, AT3G56910, AT4G28660, AT4G03280, AT5G09650, AT3G55330, AT3G15520, AT1G77490, AT4G17740, AT3G01480, AT3G06730, AT4G32260, AT3G60370, AT4G02770, AT3G56650, AT1G06680, AT3G54890, AT1G32220, AT3G63140, AT5G58330, AT4G01150, AT4G09650, AT4G02530, AT2G34430, AT5G13120, AT4G18370, AT5G35630, AT2G28605, AT5…	7.08016e-47		GOTERM_CC_DIRECT	GO:0005774~vacuolar membrane	79	AT2G41380, AT4G30190, AT2G39970, AT5G42570, AT1G09870, AT2G18020, AT1G51420, AT1G74020, AT1G54990, AT5G40670, AT3G60190, AT3G54960, AT1G53770, AT2G03510, AT5G45130, AT5G06320, AT5G07340, AT1G04970, AT4G31300, AT1G22840, AT5G37640, AT3G28480, AT3G51260, AT1G55730, AT1G30630, AT4G16260, AT3G21640, AT2G47800, AT5G07440, AT4G36195, AT1G03860, AT5G10840, AT1G21720, AT5G39510, AT2G47470, AT3G13090, AT5…	4.97692e-08
GOTERM_CC_DIRECT	GO:0048046~apoplast	62	AT5G08370, AT5G18860, AT1G48030, AT5G38410, AT4G12420, AT4G34260, AT1G70895, AT3G10080, AT1G10460, AT3G14310, AT1G68010, AT5G20630, AT5G13980, AT4G20840, AT1G06680, AT5G57560, AT1G29670, AT3G63140, AT4G03210, AT5G58330, AT3G14210, AT2G45470, AT3G45940, AT5G35630, AT5G51550, AT2G36870, AT5G63800, AT3G54050, AT1G16080, AT2G17230, AT1G42970, AT4G33010, AT3G23805, AT1G78060, AT1G26560, AT5G64260, AT1…	4.19195e-05		GOTERM_CC_DIRECT	GO:0005773~vacuole	72	AT4G20830, AT2G18020, AT5G66140, AT1G74020, AT4G27830, AT3G14220, AT2G01540, AT1G65820, AT1G02920, AT3G60190, AT3G22845, AT1G04970, AT3G57260, AT3G22110, AT4G31300, AT3G05500, AT4G04910, AT3G51260, AT2G47800, AT1G70490, AT4G14800, AT4G36195, AT3G43190, AT1G03860, AT1G27100, AT5G39510, AT5G25250, AT2G27020, AT3G22060, AT4G30500, AT2G29120, AT4G21540, AT3G12500, AT2G32920, AT4G33360, AT4G08770, AT4…	0.00143932
GOTERM_CC_DIRECT	GO:0005618~cell wall	61	AT5G18860, AT3G29030, AT5G44530, AT5G38410, AT4G12420, AT3G55430, AT1G02810, AT1G23200, AT3G10080, AT1G10460, AT3G14310, AT1G20190, AT4G30690, AT5G20630, AT5G13980, AT3G06130, AT1G22880, AT5G57560, AT1G29670, AT1G51570, AT5G19730, AT4G03210, AT1G78670, AT1G11580, AT4G38770, AT3G45940, AT5G08150, AT1G64760, AT2G40610, AT2G22230, AT4G30020, AT4G02330, AT2G36870, AT3G14240, AT5G63800, AT3G45970, AT3…	0.00721165		GOTERM_CC_DIRECT	GO:0005622~intracellular	71	AT1G30640, AT5G47200, AT3G52400, AT1G76970, AT5G09890, AT5G52580, AT5G59840, AT3G18820, AT2G43590, AT5G45130, AT5G52210, AT3G02460, AT5G37640, AT1G16540, AT1G43890, AT5G48410, AT3G21700, AT2G43610, AT1G69250, AT1G01560, AT1G70490, AT2G35635, AT4G18430, AT2G30710, AT4G39890, AT5G20010, AT1G02430, AT5G50460, AT3G09740, AT3G12500, AT4G01700, AT2G43620, AT5G48400, AT3G49350, AT1G04750, AT5G61390, AT2…	0.00274956
GOTERM_CC_DIRECT	GO:0009536~plastid	50	AT3G63190, AT5G14200, AT2G36990, AT1G51080, AT5G46290, AT5G09650, AT2G43100, AT2G32480, AT2G44640, AT3G22150, AT2G47840, AT3G19680, AT2G01910, AT4G00370, AT2G21280, AT5G03900, AT1G50840, AT4G23940, AT4G24830, AT2G37860, AT3G62910, AT2G19860, AT4G31780, AT2G42770, AT5G01220, AT2G39140, AT5G01590, AT1G70200, AT5G54600, AT1G05140, AT5G46800, AT1G14810, AT3G53900, AT4G30580, AT2G35040, AT3G29200, AT2…	1.47295e-07		GOTERM_CC_DIRECT	GO:0005789~endoplasmic reticulum membrane	68	AT5G42570, AT4G25720, AT5G47200, AT1G42990, AT5G15860, AT1G54990, AT1G32870, AT5G24910, AT2G41490, AT1G79450, AT1G74340, AT2G17720, AT4G21810, AT2G03510, AT2G33110, AT5G07340, AT3G07680, AT3G28480, AT2G17500, AT1G50430, AT1G08820, AT1G29760, AT3G21640, AT5G02040, AT1G26120, AT1G11890, AT2G03120, AT3G19260, AT4G29330, AT3G04580, AT2G38960, AT1G68370, AT1G53110, AT5G39510, AT5G17190, AT5G04930, AT1…	1.24741e-08
GOTERM_CC_DIRECT	GO:0009543~chloroplast thylakoid lumen	48	AT4G26555, AT3G10060, AT1G51400, AT1G76450, AT1G14150, AT1G20810, AT1G12250, AT2G39470, AT4G15510, AT5G52970, AT3G01440, AT3G21055, AT3G44020, AT4G09010, AT5G39830, AT1G76100, AT3G55330, AT3G03630, AT3G15520, AT4G17740, AT3G01480, AT5G53490, AT1G18170, AT3G60370, AT3G56650, AT1G06680, AT4G19830, AT1G20340, AT5G11450, AT5G46390, AT4G02530, AT2G44920, AT5G13120, AT4G18370, AT5G45040, AT4G21280, AT2…	4.46665e-33		GOTERM_CC_DIRECT	GO:0005802~trans-Golgi network	44	AT5G23850, AT2G41380, AT5G13500, AT4G21560, AT4G12250, AT3G60800, AT5G18480, AT1G19360, AT5G11730, AT5G43100, AT1G61250, AT4G24550, AT1G17500, AT1G77140, AT3G54150, AT5G41950, AT3G04080, AT1G31130, AT1G53710, AT3G28480, AT3G08550, AT1G30000, AT2G43350, AT1G68710, AT3G66654, AT3G21160, AT5G33290, AT3G06300, AT1G51590, AT5G45550, AT1G49710, AT3G25610, AT4G22530, AT1G72700, AT5G10840, AT4G20110, AT3…	3.78582e-05
GOTERM_CC_DIRECT	GO:0009505~plant-type cell wall	47	AT5G08370, AT5G23870, AT5G44410, AT5G44130, AT4G38400, AT5G10560, AT5G56590, AT3G45970, AT5G42100, AT3G05910, AT4G12420, AT2G27680, AT1G78060, AT1G64670, AT5G64260, AT1G02810, AT1G23200, AT5G23210, AT2G34060, AT5G20630, AT5G13980, AT3G28200, AT1G02640, AT3G16240, AT1G22880, AT2G22970, AT3G08680, AT1G35140, AT2G28950, AT5G19730, AT2G46930, AT1G04040, AT1G45130, AT1G11580, AT4G18030, AT1G65590, AT2…	6.34282e-05		GOTERM_CC_DIRECT	GO:0005768~endosome	43	AT5G23850, AT2G41380, AT5G13500, AT4G12250, AT5G18480, AT1G19360, AT1G04750, AT5G11730, AT5G43100, AT1G61250, AT5G45130, AT3G54150, AT5G06140, AT3G04080, AT1G31130, AT1G53710, AT3G28480, AT3G08550, AT1G30000, AT2G43350, AT3G66654, AT3G21160, AT5G33290, AT2G33120, AT3G06300, AT3G54300, AT5G63880, AT1G51590, AT5G05190, AT1G49710, AT4G19640, AT4G22530, AT5G10840, AT4G20110, AT3G05710, AT4G33430, AT3…	0.000133264
GOTERM_CC_DIRECT	GO:0031969~chloroplast membrane	36	AT3G53130, AT1G25290, AT1G31800, AT1G08640, AT4G25700, AT1G30520, AT1G03160, AT1G42970, AT5G22830, AT5G59250, AT3G04340, AT4G30580, AT5G05740, AT5G43750, AT1G64150, AT5G35220, AT1G55810, AT4G39460, AT4G33520, AT2G30390, AT1G03630, AT5G03900, AT3G14110, AT3G02690, AT3G02600, AT5G38510, AT3G16290, AT2G37860, AT5G58070, AT4G15110, AT1G01790, AT5G57030, AT1G34065, AT1G68890, AT3G02450, AT5G01220	1.05448e-10		GOTERM_CC_DIRECT	GO:0000139~Golgi membrane	41	AT4G39390, AT5G47200, AT5G18480, AT1G19360, AT5G15860, AT4G24000, AT1G79450, AT1G77810, AT2G02810, AT2G17720, AT3G53610, AT1G17500, AT3G04080, AT1G08280, AT5G44670, AT1G30630, AT1G68710, AT1G11890, AT1G26120, AT1G30900, AT3G21160, AT3G28340, AT5G33290, AT5G62620, AT3G06300, AT2G13650, AT1G51590, AT1G68370, AT5G15470, AT3G24350, AT5G19980, AT1G49710, AT3G25610, AT1G72700, AT5G10840, AT4G20110, AT4…	0.0325244
GOTERM_CC_DIRECT	GO:0031977~thylakoid lumen	34	AT1G76450, AT1G20810, AT4G15510, AT5G52970, AT4G09010, AT5G39830, AT1G76100, AT3G55330, AT3G03630, AT3G15520, AT3G01480, AT4G17740, AT5G53490, AT3G60370, AT1G06680, AT3G56650, AT1G20340, AT5G11450, AT5G46390, AT4G02530, AT2G44920, AT5G66190, AT5G13120, AT4G18370, AT4G21280, AT1G77090, AT5G23120, AT1G50250, AT5G35100, AT5G45680, AT3G50820, AT2G43560, AT2G30790, AT4G24930	3.32657e-25		GOTERM_CC_DIRECT	GO:0000502~proteasome complex	38	AT3G60820, AT1G53850, AT5G66140, AT5G23540, AT1G64520, AT2G05840, AT5G58290, AT5G20000, AT4G29040, AT1G53750, AT4G24820, AT1G20200, AT3G22110, AT2G20140, AT4G31300, AT3G14290, AT4G19006, AT3G53970, AT3G51260, AT5G43010, AT2G26590, AT1G77440, AT5G05780, AT1G56450, AT4G14800, AT5G40580, AT1G45000, AT5G45620, AT5G35590, AT1G21720, AT1G29150, AT5G09900, AT4G38630, AT2G27020, AT1G16470, AT1G13060, AT3…	5.19159e-24
GOTERM_CC_DIRECT	GO:0031225~anchored component of membrane	33	AT5G44130, AT3G58100, AT1G64640, AT5G56590, AT5G42100, AT5G15350, AT4G12730, AT4G12420, AT2G27130, AT1G03870, AT3G06750, AT5G40970, AT1G55330, AT5G65390, AT3G43720, AT2G23130, AT3G06035, AT1G07135, AT3G04640, AT2G34510, AT2G45470, AT2G47930, AT5G64310, AT1G18650, AT2G04780, AT1G64760, AT3G43960, AT5G55480, AT3G53190, AT4G29360, AT3G18050, AT5G55730, AT3G16860	0.00235326		GOTERM_CC_DIRECT	GO:0005839~proteasome core complex	19	AT3G60820, AT3G51260, AT1G53850, AT5G66140, AT1G77440, AT2G05840, AT1G56450, AT4G14800, AT5G40580, AT5G35590, AT1G21720, AT3G22110, AT2G27020, AT4G31300, AT1G16470, AT3G14290, AT1G13060, AT3G13330, AT5G42790	9.21485e-15
GOTERM_CC_DIRECT	GO:0046658~anchored component of plasma membrane	26	AT4G01410, AT5G44130, AT3G58100, AT1G64640, AT5G56590, AT5G42100, AT4G12730, AT5G15350, AT4G12420, AT3G55430, AT1G03870, AT2G27130, AT1G11820, AT2G05790, AT5G35740, AT4G12880, AT3G43720, AT5G67130, AT2G45470, AT2G35960, AT1G18650, AT2G04780, AT1G64760, AT4G29360, AT5G55480, AT5G55730	0.00227427		GOTERM_CC_DIRECT	GO:0031201~SNARE complex	13	AT3G24350, AT5G46860, AT3G52400, AT3G56190, AT4G30240, AT3G05710, AT1G04750, AT5G39510, AT2G33110, AT1G11890, AT3G54300, AT3G61450, AT3G09740	0.0067641
GOTERM_CC_DIRECT	GO:0009654~photosystem II oxygen evolving complex	19	AT1G76450, AT1G06680, AT3G56650, AT5G27390, AT1G14150, AT2G39470, AT1G79040, AT4G15510, AT5G11450, AT3G01440, AT4G28660, AT3G05410, AT4G21280, AT2G28605, AT1G77090, AT3G55330, AT3G50820, AT2G01918, AT2G30790	2.66454e-15		GOTERM_CC_DIRECT	GO:0005788~endoplasmic reticulum lumen	12	AT5G03160, AT3G62600, AT5G35080, AT3G54960, AT1G09080, AT1G56340, AT2G32920, AT1G04980, AT3G08970, AT1G51760, AT3G25220, AT3G16110	0.0012452
GOTERM_CC_DIRECT	GO:0010287~plastoglobule	19	AT1G29910, AT4G02770, AT3G26070, AT1G45474, AT3G54890, AT1G19150, AT1G51110, AT1G32220, AT3G27690, AT3G63140, AT5G05200, AT2G46910, AT4G01150, AT4G09650, AT2G34430, AT5G42650, AT2G42130, AT1G31330, AT3G50820	2.32046e-05		GOTERM_CC_DIRECT	GO:0032580~Golgi cisterna membrane	11	AT1G14010, AT1G26690, AT1G49710, AT3G22845, AT4G12250, AT5G44480, AT1G69460, AT3G07680, AT2G15390, AT1G14080, AT1G30620	0.00155894
GOTERM_CC_DIRECT	GO:0019898~extrinsic component of membrane	17	AT1G76450, AT3G56650, AT1G06680, AT5G27390, AT1G14150, AT2G39470, AT4G15510, AT5G11450, AT3G01440, AT3G05410, AT4G21280, AT2G28605, AT1G77090, AT3G55330, AT3G50820, AT2G01918, AT2G30790	9.33421e-07		GOTERM_CC_DIRECT	GO:0008541~proteasome regulatory particle, lid subcomplex	10	AT4G19006, AT2G26590, AT4G24820, AT5G23540, AT5G45620, AT1G64520, AT1G29150, AT5G09900, AT1G20200, AT5G05780	7.54362e-06
GOTERM_CC_DIRECT	GO:0009295~nucleoid	16	AT3G04260, AT5G54180, AT3G48500, AT3G54090, AT3G27830, AT2G34640, AT1G74850, AT5G24314, AT4G20130, AT3G20540, AT5G47040, AT3G23890, AT3G10270, AT4G13670, AT1G21600, AT3G06730	3.63721e-08		GOTERM_CC_DIRECT	GO:0019773~proteasome core complex, alpha-subunit complex	10	AT3G51260, AT1G53850, AT5G66140, AT5G35590, AT2G05840, AT3G22110, AT2G27020, AT1G16470, AT5G42790, AT3G14290	7.54362e-06
GOTERM_CC_DIRECT	GO:0009706~chloroplast inner membrane	16	AT2G47840, AT2G21280, AT4G00370, AT5G01590, AT1G03160, AT3G61870, AT3G23710, AT5G18570, AT4G23940, AT1G05140, AT3G18890, AT5G22640, AT1G32080, AT4G31780, AT2G32480, AT5G55710	0.00137331		GOTERM_CC_DIRECT	GO:0008540~proteasome regulatory particle, base subcomplex	9	AT5G20000, AT4G29040, AT1G53750, AT5G43010, AT1G45000, AT3G15180, AT5G58290, AT2G20140, AT4G38630	0.000266571
GOTERM_CC_DIRECT	GO:0030095~chloroplast photosystem II	13	AT1G51400, AT1G06680, AT4G21280, AT1G14150, AT2G39470, AT3G55330, AT5G23120, AT4G15510, AT1G03600, AT3G50820, AT3G21055, AT3G01440, AT2G30790	7.27026e-10		GOTERM_CC_DIRECT	GO:0031595~nuclear proteasome complex	7	AT5G20000, AT4G29040, AT1G53750, AT5G43010, AT1G45000, AT5G09900, AT2G20140	0.00120332
GOTERM_CC_DIRECT	GO:0009523~photosystem II	13	AT1G29910, AT2G30570, AT2G34430, AT3G54890, AT1G19150, AT4G19100, AT3G27690, AT1G79040, AT5G28450, AT5G23120, AT3G21055, AT4G34190, AT5G02120	8.88157e-05		GOTERM_CC_DIRECT	GO:0031597~cytosolic proteasome complex	6	AT5G20000, AT4G29040, AT1G53750, AT5G43010, AT1G45000, AT2G20140	0.00692302
GOTERM_CC_DIRECT	GO:0030529~intracellular ribonucleoprotein complex	13	AT4G35785, AT1G23400, AT5G38290, AT5G50250, AT3G01370, AT5G16140, AT2G37220, AT4G37510, AT3G23070, AT1G01080, AT4G24770, AT1G13730, AT5G16180	0.00155002		GOTERM_CC_DIRECT	GO:0005771~multivesicular body	5	AT5G53530, AT2G27600, AT2G06530, AT5G06140, AT3G47810	0.0257519
GOTERM_CC_DIRECT	GO:0010319~stromule	12	AT4G09650, AT5G51820, AT3G12780, AT3G54050, AT1G16880, AT3G63140, AT2G37220, AT5G54770, AT2G35040, AT1G42970, AT1G23740, AT2G20890	0.000158106		GOTERM_BP_DIRECT	GO:0055114~oxidation-reduction process	140	AT3G19010, AT5G24530, AT1G60420, AT2G26230, AT4G21850, AT3G06350, AT1G45145, AT4G37520, AT3G50210, AT1G19250, AT1G65820, AT1G60730, AT5G20400, AT3G17880, AT1G02400, AT1G72680, AT3G28480, AT4G21840, AT1G63460, AT5G19880, AT3G25180, AT1G50430, AT3G26200, AT3G13610, AT5G38710, AT5G20960, AT3G63080, AT1G60740, AT3G14620, AT2G45570, AT1G16300, AT5G07470, AT3G26830, AT5G10610, AT5G18900, AT4G10500, AT4…	0.0243532
GOTERM_CC_DIRECT	GO:0010598~NAD(P)H dehydrogenase complex (plastoquinone)	11	AT5G39210, AT5G21430, AT5G58260, AT1G18730, AT1G64770, AT4G09350, AT4G37925, AT1G70760, AT1G15980, AT3G16250, AT2G01590	7.85627e-09		GOTERM_BP_DIRECT	GO:0006468~protein phosphorylation	115	AT5G60280, AT1G61550, AT5G10520, AT3G08760, AT2G19190, AT2G32800, AT2G39360, AT4G04570, AT1G72540, AT2G33580, AT2G02220, AT1G14370, AT1G26970, AT2G11520, AT5G38250, AT1G67520, AT1G77280, AT3G45330, AT4G24400, AT4G04500, AT4G21940, AT1G11330, AT5G01850, AT5G03320, AT1G51860, AT3G55450, AT3G09010, AT4G23280, AT5G47070, AT4G21390, AT1G65800, AT3G61960, AT1G09970, AT2G13790, AT3G46930, AT1G67000, AT5…	1.58641e-05
GOTERM_CC_DIRECT	GO:0009508~plastid chromosome	9	AT3G04260, AT5G54180, AT3G48500, AT4G13670, AT2G34640, AT1G74850, AT5G24314, AT4G20130, AT1G21600	0.000105589		GOTERM_BP_DIRECT	GO:0006952~defense response	111	AT3G04220, AT3G07690, AT2G15480, AT4G17500, AT3G44400, AT5G13220, AT1G28280, AT1G57650, AT2G14610, AT5G43580, AT5G07300, AT4G13810, AT2G43590, AT3G48090, AT1G67520, AT3G25180, AT3G55270, AT2G43610, AT2G43510, AT5G66910, AT1G08860, AT1G63350, AT3G52470, AT4G23280, AT4G14370, AT3G26830, AT1G64160, AT2G43620, AT4G21390, AT4G16960, AT1G72900, AT1G65800, AT4G16860, AT3G11010, AT3G49120, AT1G57630, AT3…	1.12778e-10
GOTERM_CC_DIRECT	GO:0009522~photosystem I	8	AT1G29910, AT1G30380, AT2G34430, AT1G49975, AT3G54890, AT1G19150, AT3G27690, AT5G28450	0.0439198		GOTERM_BP_DIRECT	GO:0009651~response to salt stress	71	AT1G47510, AT2G45790, AT3G08720, AT5G23540, AT4G13850, AT5G58940, AT5G24090, AT5G26340, AT3G02360, AT1G02920, AT4G11890, AT1G27730, AT4G31300, AT2G16720, AT1G48000, AT3G09940, AT1G16540, AT5G24540, AT4G16260, AT3G55270, AT5G13330, AT5G39610, AT5G07440, AT4G17615, AT1G14080, AT4G12720, AT1G56450, AT5G54810, AT3G61140, AT3G23250, AT5G20010, AT2G44480, AT1G06180, AT3G07370, AT4G38630, AT2G15390, AT4…	7.40499e-05
GOTERM_CC_DIRECT	GO:0030076~light-harvesting complex	7	AT1G29910, AT2G34430, AT1G45474, AT3G54890, AT1G19150, AT3G27690, AT5G28450	0.0124599		GOTERM_BP_DIRECT	GO:0042742~defense response to bacterium	57	AT5G24530, AT1G54040, AT5G13320, AT2G19190, AT4G19700, AT1G19250, AT1G80460, AT1G73805, AT5G49520, AT1G02920, AT4G04570, AT3G59700, AT5G06320, AT5G64810, AT2G22330, AT1G16540, AT1G80840, AT3G56400, AT4G39950, AT4G04500, AT4G12720, AT4G04540, AT5G26920, AT3G54640, AT4G23140, AT4G23280, AT2G25110, AT3G01420, AT4G39030, AT1G51890, AT1G33560, AT4G11480, AT4G31800, AT3G53810, AT3G46930, AT3G49120, AT4…	2.58189e-08
GOTERM_CC_DIRECT	GO:0042651~thylakoid membrane	7	AT3G52750, AT2G34430, AT4G38160, AT1G70760, AT1G56500, AT4G17600, AT5G51545	0.0252538		GOTERM_BP_DIRECT	GO:0006979~response to oxidative stress	56	AT4G20830, AT3G25250, AT4G21850, AT5G05340, AT1G45145, AT4G37520, AT1G78410, AT5G50350, AT3G46090, AT4G36430, AT5G27830, AT1G27730, AT4G02380, AT4G21840, AT1G63460, AT5G19880, AT2G37130, AT1G27350, AT1G52760, AT5G39610, AT4G12720, AT3G63080, AT5G54810, AT1G21520, AT1G14550, AT1G52200, AT5G07470, AT5G59820, AT3G01420, AT1G56340, AT4G37900, AT4G08770, AT1G09970, AT3G03670, AT5G64120, AT1G49300, AT3…	4.73845e-07
GOTERM_CC_DIRECT	GO:0000311~plastid large ribosomal subunit	4	AT3G44890, AT3G25920, AT3G27830, AT1G07320	0.0357951		GOTERM_BP_DIRECT	GO:0046686~response to cadmium ion	56	AT1G60420, AT2G41380, AT2G44060, AT4G19880, AT1G45145, AT3G44300, AT1G02920, AT3G60190, AT3G22110, AT1G17290, AT1G48000, AT1G27450, AT5G17330, AT5G02490, AT5G08300, AT3G13235, AT1G52760, AT5G07440, AT1G70490, AT1G56450, AT5G08680, AT4G14800, AT3G23250, AT5G20010, AT1G29150, AT2G47470, AT2G27020, AT4G08500, AT1G13060, AT5G51830, AT1G53850, AT3G12500, AT1G56340, AT2G45290, AT4G29040, AT5G15650, AT4…	5.41457e-05
GOTERM_BP_DIRECT	GO:0055114~oxidation-reduction process	133	AT2G35660, AT2G25080, AT4G37000, AT3G53130, AT4G37925, AT2G05990, AT3G55360, AT3G02730, AT3G49140, AT5G11330, AT4G20870, AT5G65840, AT1G77490, AT5G38970, AT3G06730, AT1G43560, AT3G19000, AT5G62790, AT1G32780, AT1G66130, AT5G58330, AT2G04700, AT3G16950, AT3G30775, AT4G29720, AT5G16240, AT1G60690, AT2G43400, AT2G22650, AT3G20790, AT4G25700, AT5G06690, AT5G44410, AT1G16080, AT2G45400, AT4G13770, AT4…	0.00179515		GOTERM_BP_DIRECT	GO:0009737~response to abscisic acid	54	AT5G20910, AT1G47510, AT3G28210, AT2G17290, AT2G46270, AT5G15860, AT1G76930, AT5G58940, AT1G43910, AT5G26340, AT4G11890, AT3G28580, AT1G27730, AT4G02380, AT1G22300, AT1G12420, AT5G61210, AT1G48000, AT3G08550, AT2G39550, AT5G27420, AT1G01560, AT4G35310, AT5G13330, AT5G39610, AT1G26120, AT1G55020, AT3G19580, AT4G21534, AT1G13740, AT3G07370, AT3G55830, AT4G38630, AT3G22060, AT2G46510, AT4G21540, AT3…	0.00625962
GOTERM_BP_DIRECT	GO:0015979~photosynthesis	50	AT2G30570, AT1G76450, AT1G45474, AT1G19150, AT4G15510, AT3G21055, AT5G38410, AT4G28660, AT3G55330, AT1G43670, AT4G02770, AT1G06680, AT3G56650, AT5G27390, AT3G54890, AT4G19100, AT2G26550, AT5G28450, AT5G02120, AT5G45930, AT4G09650, AT2G34430, AT3G05410, AT2G28605, AT1G77090, AT4G34190, AT2G30790, AT2G01918, AT1G30380, AT3G54050, AT1G14150, AT3G27690, AT2G39470, AT1G55480, AT5G08410, AT4G02260, AT1…	1.11224e-19		GOTERM_BP_DIRECT	GO:0015031~protein transport	50	AT5G22950, AT5G47200, AT1G61250, AT3G22845, AT3G18820, AT2G06530, AT1G20350, AT2G33110, AT5G45130, AT3G20920, AT4G29160, AT3G07680, AT2G36680, AT5G61210, AT3G53120, AT1G43890, AT1G30630, AT1G29310, AT4G35860, AT1G11890, AT1G30900, AT1G70490, AT4G21980, AT4G18430, AT2G27600, AT4G39890, AT3G03490, AT4G35380, AT1G14010, AT4G21180, AT1G21900, AT4G12120, AT3G61960, AT5G45900, AT2G30050, AT1G49300, AT4…	0.00213505
GOTERM_BP_DIRECT	GO:0009409~response to cold	45	AT1G20450, AT3G02870, AT1G35680, AT3G08920, AT1G45474, AT5G37770, AT3G54050, AT4G10030, AT2G33800, AT1G01860, AT1G70200, AT1G55920, AT3G23700, AT5G04530, AT1G42970, AT1G01120, AT1G05140, AT3G53990, AT1G16880, AT3G50970, AT2G35040, AT5G02500, AT5G20630, AT3G48360, AT5G51820, AT3G12780, AT3G16690, AT3G54890, AT5G57560, AT2G37220, AT2G42540, AT2G16280, AT3G14210, AT4G09650, AT5G65020, AT2G26640, AT5…	0.000281346		GOTERM_BP_DIRECT	GO:0006511~ubiquitin-dependent protein catabolic process	49	AT3G60820, AT3G20630, AT1G53850, AT5G01720, AT5G66140, AT5G23540, AT1G64520, AT2G05840, AT5G58290, AT1G66610, AT4G29040, AT1G53750, AT4G24820, AT1G65650, AT1G20200, AT3G22110, AT4G31300, AT5G50870, AT3G14290, AT3G61790, AT2G29070, AT4G19006, AT3G53970, AT3G51260, AT5G37640, AT5G43010, AT2G26590, AT4G34470, AT1G77440, AT3G17000, AT5G05780, AT1G56450, AT4G14800, AT1G51710, AT2G35635, AT5G40580, AT5…	8.29222e-07
GOTERM_BP_DIRECT	GO:0009416~response to light stimulus	38	AT1G26945, AT3G57180, AT1G55480, AT1G48030, AT3G19710, AT5G24314, AT1G30440, AT5G04530, AT5G10250, AT1G01120, AT1G42970, AT1G20090, AT1G16880, AT2G26710, AT5G35220, AT1G29910, AT2G37678, AT1G43560, AT3G19850, AT4G36240, AT1G60950, AT2G34640, AT4G20130, AT4G37590, AT2G42540, AT2G16280, AT4G34250, AT5G18570, AT5G64330, AT2G34430, AT1G67900, AT5G61270, AT2G26640, AT5G58070, AT3G50840, AT1G78440, AT3…	1.45533e-06		GOTERM_BP_DIRECT	GO:0010200~response to chitin	41	AT5G59820, AT5G66070, AT3G28210, AT4G17500, AT1G34180, AT5G37490, AT1G42990, AT5G47220, AT4G23810, AT4G31800, AT3G46090, AT3G05200, AT2G13790, AT5G49520, AT2G46400, AT4G26120, AT1G27730, AT3G50260, AT2G28710, AT3G21630, AT3G44350, AT2G23320, AT2G35000, AT2G40140, AT4G26400, AT1G80840, AT5G27420, AT3G56400, AT5G56960, AT2G17040, AT5G38895, AT3G46080, AT3G19580, AT3G23250, AT3G53600, AT2G33710, AT1…	6.00681e-11
GOTERM_BP_DIRECT	GO:0009658~chloroplast organization	37	AT3G52750, AT1G35680, AT3G63190, AT3G26900, AT4G01800, AT5G54180, AT3G57180, AT3G54090, AT1G49510, AT5G24314, AT2G47940, AT5G13770, AT1G32080, AT5G44650, AT3G57190, AT5G44190, AT4G34020, AT4G18570, AT2G32480, AT4G28740, AT5G35220, AT4G39460, AT1G08540, AT2G48120, AT3G63140, AT4G20130, AT4G23940, AT5G18570, AT2G34620, AT5G02250, AT5G22640, AT4G38160, AT1G63900, AT3G62910, AT1G11870, AT2G21710, AT2…	4.89903e-11		GOTERM_BP_DIRECT	GO:0006886~intracellular protein transport	40	AT1G14010, AT5G42570, AT5G46630, AT3G52400, AT3G49350, AT1G76970, AT5G52580, AT1G21900, AT4G24550, AT1G10730, AT4G24920, AT5G53530, AT1G20350, AT1G77140, AT1G69460, AT3G51890, AT3G07680, AT5G16880, AT5G54780, AT3G02460, AT1G56330, AT4G01810, AT4G30240, AT4G29950, AT1G09270, AT3G24350, AT1G26690, AT5G46860, AT2G30710, AT4G20110, AT3G56190, AT5G20010, AT3G05710, AT5G17190, AT1G11905, AT3G06540, AT3…	1.18096e-05
GOTERM_BP_DIRECT	GO:0009735~response to cytokinin	28	AT1G73060, AT3G54050, AT4G01310, AT5G46290, AT3G25920, AT1G16880, AT1G74890, AT1G20020, AT1G78370, AT3G04790, AT4G32260, AT5G20630, AT5G62920, AT2G40490, AT3G63140, AT1G79040, AT5G30510, AT5G45930, AT4G02530, AT4G09650, AT5G09660, AT5G16710, AT5G35630, AT5G58070, AT5G07020, AT3G48100, AT5G23120, AT1G05190	0.0118841		GOTERM_BP_DIRECT	GO:0009611~response to wounding	39	AT3G25250, AT5G59820, AT1G74020, AT1G76930, AT1G64280, AT2G38870, AT2G32800, AT5G13220, AT5G24090, AT5G43580, AT3G14050, AT1G01720, AT1G27730, AT5G06320, AT1G51760, AT2G02220, AT4G32940, AT4G02380, AT4G16760, AT3G13790, AT2G22330, AT1G71697, AT5G20230, AT3G54420, AT1G80840, AT2G47800, AT5G08790, AT1G19180, AT1G55020, AT1G17380, AT2G30020, AT5G50200, AT5G05730, AT3G51460, AT2G02860, AT2G24850, AT4…	4.61456e-05
GOTERM_BP_DIRECT	GO:0006633~fatty acid biosynthetic process	24	AT1G14290, AT3G15690, AT1G04710, AT4G25700, AT1G32440, AT2G05990, AT1G02205, AT3G05020, AT3G55360, AT2G15090, AT5G04530, AT4G34250, AT2G16280, AT5G46290, AT1G01120, AT5G57800, AT4G20870, AT2G26640, AT5G42650, AT2G22230, AT2G06050, AT5G16240, AT1G62640, AT4G22756	0.00245962		GOTERM_BP_DIRECT	GO:0016192~vesicle-mediated transport	35	AT1G14010, AT3G10640, AT5G22950, AT5G46630, AT3G52400, AT1G04750, AT1G21900, AT4G24550, AT1G10730, AT2G30050, AT3G60190, AT3G22845, AT2G06530, AT5G41950, AT1G69460, AT4G29160, AT3G07680, AT5G04920, AT5G61210, AT1G56330, AT1G73030, AT5G02040, AT1G11890, AT1G05785, AT2G33120, AT3G54300, AT5G63880, AT4G19003, AT1G70490, AT3G24350, AT1G26690, AT5G46860, AT2G27600, AT4G35380, AT4G11740	6.9013e-05
GOTERM_BP_DIRECT	GO:0007169~transmembrane receptor protein tyrosine kinase signaling pathway	21	AT5G14210, AT5G67280, AT3G08680, AT1G75820, AT3G57830, AT4G22730, AT1G72180, AT4G37250, AT2G02780, AT1G12460, AT4G23740, AT1G68400, AT5G16590, AT5G58300, AT1G27190, AT1G53730, AT2G45340, AT4G34220, AT2G01950, AT1G48480, AT5G65700	0.0385618		GOTERM_BP_DIRECT	GO:0009751~response to salicylic acid	34	AT5G24530, AT4G23280, AT1G15520, AT3G01420, AT4G39030, AT2G14560, AT3G11280, AT4G10500, AT1G76930, AT2G37710, AT4G23810, AT4G31800, AT5G13220, AT5G06320, AT4G32940, AT1G57560, AT2G16720, AT1G48000, AT1G80840, AT3G45860, AT3G56400, AT5G13330, AT1G13960, AT1G18570, AT5G08790, AT3G50480, AT4G23170, AT2G25000, AT3G04290, AT5G24110, AT5G54610, AT1G06180, AT3G51430, AT5G40990	2.32349e-05
GOTERM_BP_DIRECT	GO:0010027~thylakoid membrane organization	19	AT5G35220, AT1G35680, AT1G74730, AT3G26900, AT4G14870, AT2G45770, AT5G24314, AT4G20130, AT1G03160, AT5G18570, AT2G20890, AT5G12130, AT2G01110, AT3G62910, AT3G47450, AT4G31780, AT2G30170, AT1G50250, AT2G34860	2.01366e-08		GOTERM_BP_DIRECT	GO:0009617~response to bacterium	27	AT5G24530, AT1G33950, AT3G26830, AT3G44300, AT1G25220, AT4G10500, AT1G64280, AT2G32800, AT1G80460, AT1G73805, AT5G49520, AT5G06320, AT3G50260, AT2G30750, AT2G45220, AT2G22330, AT5G67500, AT3G54420, AT5G02490, AT1G33960, AT3G15352, AT1G18570, AT3G50480, AT4G39950, AT5G26920, AT5G05730, AT2G30770	1.35304e-05
GOTERM_BP_DIRECT	GO:0010207~photosystem II assembly	12	AT1G54500, AT1G73060, AT5G35220, AT3G60370, AT1G71500, AT3G15095, AT5G48790, AT1G03600, AT1G05385, AT3G50820, AT5G51545, AT2G20890	9.78313e-07		GOTERM_BP_DIRECT	GO:0030163~protein catabolic process	27	AT3G51330, AT5G23540, AT1G64520, AT1G65240, AT5G58290, AT5G36260, AT5G43100, AT5G20000, AT5G45900, AT4G29040, AT5G37540, AT1G53750, AT4G24820, AT2G17760, AT2G20140, AT4G19006, AT2G41110, AT5G43010, AT1G44130, AT5G48430, AT1G45000, AT2G36670, AT1G29150, AT5G10760, AT4G38630, AT1G05840, AT5G42790	5.62476e-05
GOTERM_BP_DIRECT	GO:0000413~protein peptidyl-prolyl isomerization	12	AT3G10060, AT5G13120, AT1G20810, AT4G19830, AT4G39710, AT3G15520, AT1G74070, AT5G35100, AT5G45680, AT3G01480, AT2G43560, AT1G18170	0.0192376		GOTERM_BP_DIRECT	GO:0006470~protein dephosphorylation	25	AT2G39840, AT4G31860, AT5G11860, AT3G55270, AT1G22280, AT1G78200, AT3G12620, AT1G07160, AT5G06750, AT4G28400, AT5G02760, AT4G33920, AT2G35350, AT2G28890, AT1G10430, AT2G30020, AT1G48040, AT5G10740, AT2G20630, AT4G26080, AT1G07630, AT1G17720, AT1G17550, AT5G46410, AT1G34750	0.000102825
GOTERM_BP_DIRECT	GO:0061077~chaperone-mediated protein folding	11	AT4G26555, AT3G10060, AT3G60370, AT3G53990, AT1G20810, AT4G19830, AT4G39710, AT5G45680, AT2G43560, AT2G42540, AT1G18170	0.00400963		GOTERM_BP_DIRECT	GO:0009753~response to jasmonic acid	25	AT1G15520, AT1G54040, AT1G47510, AT1G74020, AT4G14110, AT1G76930, AT5G13220, AT4G32940, AT1G57560, AT3G09940, AT3G56400, AT1G13960, AT5G13330, AT1G18570, AT1G19180, AT3G50480, AT5G08790, AT1G55020, AT1G17380, AT1G70170, AT4G20860, AT3G23250, AT1G06180, AT3G51430, AT2G24850	0.0451362
GOTERM_BP_DIRECT	GO:0032544~plastid translation	10	AT3G63190, AT5G54600, AT2G33800, AT3G63140, AT3G62910, AT2G39140, AT1G68590, AT1G70200, AT2G38140, AT3G56910	1.2369e-06		GOTERM_BP_DIRECT	GO:0009626~plant-type hypersensitive response	21	AT3G12500, AT3G54420, AT3G01420, AT5G61900, AT1G33560, AT4G25230, AT4G38360, AT5G13320, AT3G50480, AT3G21220, AT1G64280, AT1G19250, AT4G12720, AT5G26920, AT1G14780, AT1G73805, AT4G12470, AT1G51660, AT3G48090, AT4G23210, AT1G29690	7.01723e-05
GOTERM_BP_DIRECT	GO:0009773~photosynthetic electron transport in photosystem I	9	AT4G09650, AT1G18730, AT1G64770, AT1G55370, AT3G54050, AT1G70760, AT1G15980, AT3G16250, AT2G01590	0.000575575		GOTERM_BP_DIRECT	GO:0010150~leaf senescence	20	AT1G54040, AT5G51640, AT3G60800, AT5G39610, AT4G10500, AT2G43000, AT1G69490, AT5G11520, AT4G23810, AT5G45900, AT2G43570, AT2G13790, AT2G35980, AT3G10500, AT4G38630, AT4G32940, AT4G02380, AT2G39200, AT3G11340, AT5G37600	0.00481292
GOTERM_BP_DIRECT	GO:0018208~peptidyl-proline modification	9	AT4G26555, AT3G10060, AT3G60370, AT1G20810, AT4G19830, AT4G39710, AT5G45680, AT2G43560, AT1G18170	0.00866753		GOTERM_BP_DIRECT	GO:0051707~response to other organism	18	AT5G61210, AT3G01420, AT5G24540, AT2G15480, AT1G33560, AT1G70690, AT3G50480, AT3G51660, AT1G19250, AT4G36430, AT2G35980, AT2G04450, AT3G54950, AT4G34131, AT1G75040, AT4G34135, AT3G13100, AT3G02840	6.5333e-05
GOTERM_BP_DIRECT	GO:0009767~photosynthetic electron transport chain	8	AT4G03280, AT4G33520, AT5G66190, AT1G14150, AT1G60950, AT3G01440, AT3G21200, AT2G01918	0.00467544		GOTERM_BP_DIRECT	GO:0071456~cellular response to hypoxia	17	AT2G23270, AT1G05880, AT4G31970, AT5G13320, AT1G26380, AT5G57510, AT4G37710, AT1G19250, AT3G03670, AT5G26920, AT5G64905, AT1G14550, AT1G57630, AT1G14540, AT5G25250, AT1G53620, AT1G26410	2.82164e-09
GOTERM_BP_DIRECT	GO:0010206~photosystem II repair	7	AT2G47940, AT5G39830, AT4G18370, AT1G50250, AT1G03600, AT1G05385, AT1G75690	0.0142624		GOTERM_BP_DIRECT	GO:0009627~systemic acquired resistance	16	AT3G01420, AT5G45110, AT3G07690, AT5G03350, AT4G23170, AT1G64280, AT1G19250, AT4G12470, AT2G43570, AT2G14610, AT3G48090, AT5G10760, AT2G18660, AT3G57260, AT1G75040, AT5G40990	3.35539e-05
GOTERM_BP_DIRECT	GO:0042793~transcription from plastid promoter	6	AT3G54090, AT2G34640, AT1G74850, AT5G24314, AT4G20130, AT1G21600	0.0127075		GOTERM_BP_DIRECT	GO:0009620~response to fungus	16	AT5G24530, AT2G45220, AT4G10500, AT3G50480, AT5G08790, AT5G26920, AT5G05190, AT2G30020, AT1G11310, AT2G01650, AT3G51430, AT4G02380, AT3G25780, AT4G16760, AT5G40990, AT2G39660	0.019367
GOTERM_MF_DIRECT	GO:0016491~oxidoreductase activity	58	AT2G35660, AT2G29320, AT2G05990, AT4G12420, AT3G21200, AT5G04900, AT3G49140, AT5G11330, AT4G20870, AT3G01980, AT1G14290, AT5G21430, AT3G60370, AT3G19000, AT1G32780, AT2G21280, AT1G66130, AT5G57800, AT1G22430, AT2G32640, AT1G60690, AT3G28760, AT2G22650, AT3G20790, AT4G25700, AT2G29300, AT2G45400, AT1G16080, AT2G20690, AT1G21350, AT1G10960, AT3G50560, AT3G14150, AT1G57770, AT1G20020, AT5G06060, AT1…	4.14571e-05		GOTERM_BP_DIRECT	GO:0045087~innate immune response	15	AT4G39030, AT1G61370, AT1G61550, AT1G61360, AT5G05780, AT4G29040, AT2G43850, AT5G54610, AT2G33580, AT4G29810, AT2G02220, AT1G11300, AT3G21630, AT1G11330, AT4G08500	0.0245842
GOTERM_MF_DIRECT	GO:0003824~catalytic activity	43	AT1G70580, AT1G30910, AT4G14440, AT3G19710, AT2G38230, AT3G49680, AT4G02850, AT3G58830, AT1G76730, AT5G57040, AT1G55370, AT1G64770, AT3G05190, AT4G20870, AT3G57470, AT4G30440, AT4G12900, AT2G17280, AT2G30170, AT5G38360, AT1G14290, AT3G16700, AT1G29840, AT1G77060, AT1G68540, AT5G62220, AT5G58490, AT3G63140, AT2G21280, AT2G34590, AT3G16260, AT2G13360, AT4G02860, AT5G57800, AT1G75230, AT3G47560, AT5…	0.0367663		GOTERM_BP_DIRECT	GO:0006749~glutathione metabolic process	14	AT2G29460, AT1G02930, AT2G29470, AT1G17180, AT5G02780, AT1G17170, AT1G02920, AT1G74590, AT5G62480, AT4G02520, AT1G69920, AT1G78380, AT1G69930, AT2G02390	0.0350947
GOTERM_MF_DIRECT	GO:0019843~rRNA binding	32	AT1G35680, AT2G43030, AT5G54180, AT2G33800, AT4G01310, AT3G57180, AT1G70200, AT5G47190, AT4G09620, AT5G54600, AT1G32990, AT5G17870, AT1G06190, AT4G17560, AT1G29070, AT5G14320, AT5G13510, AT1G64510, AT1G12800, AT3G63140, AT3G54210, AT3G15190, AT2G34620, AT4G38160, AT5G66470, AT3G44890, AT3G17170, AT1G75350, AT2G21710, AT1G07320, AT1G05190, AT3G63490	1.02036e-05		GOTERM_BP_DIRECT	GO:0009407~toxin catabolic process	13	AT1G17180, AT1G17170, AT2G29460, AT1G74590, AT1G02920, AT5G62480, AT4G02520, AT1G69920, AT1G02930, AT1G69930, AT1G78380, AT2G29470, AT2G02390	0.00807734
GOTERM_MF_DIRECT	GO:0016788~hydrolase activity, acting on ester bonds	22	AT4G01130, AT4G28780, AT2G03980, AT1G29670, AT4G18460, AT2G26870, AT5G58310, AT2G04570, AT3G48610, AT5G17670, AT3G14210, AT2G23600, AT2G23610, AT1G56670, AT5G45950, AT4G18970, AT1G33811, AT1G09390, AT3G50440, AT3G51420, AT1G28670, AT5G14450	0.0267001		GOTERM_BP_DIRECT	GO:0030433~ER-associated ubiquitin-dependent protein catabolic process	12	AT1G65040, AT5G20000, AT4G29040, AT1G30000, AT5G35080, AT1G53750, AT5G50430, AT5G43010, AT1G45000, AT2G03510, AT2G20140, AT1G18260	0.000430339
GOTERM_MF_DIRECT	GO:0003755~peptidyl-prolyl cis-trans isomerase activity	15	AT4G26555, AT3G10060, AT3G60370, AT5G13120, AT5G55220, AT1G20810, AT4G19830, AT4G39710, AT3G15520, AT1G74070, AT5G45680, AT5G35100, AT3G01480, AT2G43560, AT1G18170	0.0184739		GOTERM_BP_DIRECT	GO:0009817~defense response to fungus, incompatible interaction	12	AT3G60820, AT1G02920, AT4G16260, AT5G45110, AT1G11310, AT3G21630, AT4G16860, AT3G22942, AT2G39200, AT5G38900, AT1G61560, AT5G40990	0.0198634
GOTERM_MF_DIRECT	GO:0016168~chlorophyll binding	11	AT1G55810, AT1G29910, AT1G30380, AT2G34430, AT1G45474, AT3G54890, AT1G19150, AT3G27690, AT5G28450, AT4G34190, AT5G02120	0.0221284		GOTERM_BP_DIRECT	GO:0016998~cell wall macromolecule catabolic process	11	AT3G12500, AT2G43570, AT4G01700, AT3G54420, AT2G43620, AT3G47540, AT2G43610, AT5G62150, AT2G43590, AT3G44990, AT2G17120	0.000928202
GOTERM_MF_DIRECT	GO:0016597~amino acid binding	11	AT1G76990, AT3G19480, AT2G31810, AT1G12860, AT1G16880, AT3G02020, AT5G16290, AT5G65890, AT4G17360, AT5G22800, AT1G75330	0.0490677		GOTERM_BP_DIRECT	GO:0009682~induced systemic resistance	10	AT2G30750, AT2G22330, AT4G12470, AT4G12480, AT4G31500, AT2G30770, AT1G18570, AT1G32960, AT4G39950, AT1G64280	0.00020771
GOTERM_MF_DIRECT	GO:0008266~poly(U) RNA binding	10	AT5G66190, AT1G06680, AT5G50250, AT3G63140, AT1G20020, AT1G07320, AT2G37220, AT4G24770, AT3G50820, AT1G68010	0.000514815		GOTERM_BP_DIRECT	GO:0007034~vacuolar transport	10	AT3G10640, AT5G22950, AT1G73030, AT3G05710, AT2G06530, AT5G45130, AT5G06140, AT5G63880, AT4G29160, AT3G47810	0.0020068
GOTERM_MF_DIRECT	GO:0004176~ATP-dependent peptidase activity	10	AT3G16290, AT5G64580, AT1G75460, AT3G04340, AT1G35340, AT1G50250, AT5G47040, AT1G19740, AT3G02450, AT4G23940	0.0221043		GOTERM_BP_DIRECT	GO:0009814~defense response, incompatible interaction	10	AT5G64890, AT3G05200, AT1G51660, AT5G36970, AT5G27420, AT4G29810, AT5G10520, AT3G49530, AT3G21220, AT5G06960	0.00384364
GOTERM_MF_DIRECT	GO:0005528~FK506 binding	9	AT4G26555, AT3G10060, AT3G60370, AT1G20810, AT4G19830, AT4G39710, AT5G45680, AT2G43560, AT1G18170	0.0240755		GOTERM_BP_DIRECT	GO:0002229~defense response to oomycetes	10	AT2G22330, AT1G73805, AT5G24530, AT1G15520, AT3G59700, AT4G33430, AT5G65600, AT4G10500, AT4G39950, AT5G26920	0.0347341
						GOTERM_BP_DIRECT	GO:0006040~amino sugar metabolic process	9	AT3G12500, AT2G43570, AT4G01700, AT3G54420, AT2G43620, AT3G47540, AT2G43610, AT2G43590, AT2G18660	0.000381776
						GOTERM_BP_DIRECT	GO:0002237~response to molecule of bacterial origin	9	AT1G80840, AT5G24590, AT3G59280, AT4G23210, AT2G25000, AT4G31800, AT5G26920, AT3G05010, AT1G80460	0.00269907
						GOTERM_BP_DIRECT	GO:0006032~chitin catabolic process	9	AT5G24090, AT3G12500, AT2G43570, AT4G01700, AT3G54420, AT2G43620, AT3G47540, AT2G43610, AT2G43590	0.0194963
						GOTERM_BP_DIRECT	GO:0010112~regulation of systemic acquired resistance	7	AT2G22330, AT1G73805, AT3G26830, AT5G13320, AT1G64280, AT5G26920, AT5G13220	0.00651286
						GOTERM_BP_DIRECT	GO:0043248~proteasome assembly	7	AT4G19006, AT4G29040, AT5G45620, AT1G64520, AT1G29150, AT3G15180, AT4G38630	0.0451683
						GOTERM_BP_DIRECT	GO:0010120~camalexin biosynthetic process	6	AT2G22330, AT3G26830, AT4G27260, AT2G30770, AT2G43000, AT4G39950	0.0204347
						GOTERM_BP_DIRECT	GO:0045899~positive regulation of RNA polymerase II transcriptional preinitiation complex assembly	6	AT5G20000, AT4G29040, AT1G53750, AT5G43010, AT1G45000, AT2G20140	0.0204347
						GOTERM_MF_DIRECT	GO:0005524~ATP binding	240	AT1G60890, AT1G13180, AT1G30640, AT5G22060, AT3G47780, AT5G51290, AT5G24430, AT3G08760, AT5G10520, AT3G58510, AT2G19190, AT1G80460, AT1G51660, AT1G14230, AT1G72540, AT1G74230, AT2G33580, AT3G59700, AT2G02220, AT1G14370, AT1G26970, AT4G04910, AT1G71697, AT5G38250, AT1G77280, AT3G45330, AT1G05350, AT1G02520, AT1G68710, AT4G24400, AT3G17000, AT4G04500, AT5G66910, AT5G57015, AT4G21940, AT3G60961, AT5…	0.0048709
						GOTERM_MF_DIRECT	GO:0016301~kinase activity	133	AT1G30640, AT5G60280, AT5G24430, AT1G61550, AT3G08760, AT5G10520, AT2G19190, AT1G51660, AT2G39360, AT4G04570, AT1G72540, AT2G33580, AT3G46280, AT3G59700, AT1G14370, AT1G26970, AT2G11520, AT5G38250, AT1G67520, AT1G77280, AT3G45330, AT4G32710, AT1G01560, AT4G24400, AT4G04500, AT5G57015, AT4G21940, AT1G11330, AT5G01850, AT1G16670, AT4G08500, AT5G03320, AT1G51860, AT5G51830, AT4G23280, AT3G55450, AT3…	1.43981e-05
						GOTERM_MF_DIRECT	GO:0004674~protein serine/threonine kinase activity	107	AT1G30640, AT5G60280, AT5G24430, AT1G61550, AT5G10520, AT2G19190, AT2G32800, AT1G51660, AT2G39360, AT4G04570, AT1G72540, AT3G59700, AT2G02220, AT1G14370, AT1G26970, AT2G11520, AT5G38250, AT1G67520, AT3G45330, AT4G32710, AT4G24400, AT4G04500, AT3G04580, AT5G57015, AT1G11330, AT5G01850, AT1G16670, AT4G08500, AT1G51860, AT3G55450, AT3G09010, AT4G23280, AT5G47070, AT4G21390, AT1G65800, AT3G21220, AT3…	3.70495e-05
						GOTERM_MF_DIRECT	GO:0005509~calcium ion binding	42	AT5G51290, AT1G56340, AT5G24430, AT2G17290, AT5G04170, AT2G41410, AT1G76180, AT3G25600, AT5G42380, AT1G02270, AT4G26080, AT1G64060, AT5G07340, AT4G00700, AT4G26470, AT1G76040, AT4G09570, AT1G30000, AT2G41110, AT4G05020, AT3G50360, AT4G35310, AT3G47480, AT3G43810, AT1G18210, AT4G14640, AT3G57880, AT3G21160, AT1G30900, AT2G46600, AT5G37780, AT1G66410, AT4G17615, AT1G51590, AT3G50770, AT3G01830, AT4…	0.0249759
						GOTERM_MF_DIRECT	GO:0005516~calmodulin binding	41	AT4G37640, AT1G50360, AT1G61370, AT3G04670, AT1G61550, AT2G17290, AT4G21390, AT5G58940, AT1G73805, AT1G01340, AT4G23060, AT4G01010, AT4G28600, AT3G63380, AT1G11300, AT3G04080, AT2G23320, AT1G76040, AT5G07820, AT5G62570, AT4G09570, AT1G67520, AT5G17330, AT2G15760, AT3G21640, AT4G35310, AT1G61360, AT5G26920, AT4G30560, AT3G45290, AT3G17690, AT1G51710, AT4G21940, AT5G57010, AT1G11310, AT1G11330, AT2…	0.023207
						GOTERM_MF_DIRECT	GO:0008233~peptidase activity	32	AT3G60820, AT1G53850, AT5G66140, AT1G64520, AT5G27430, AT2G05840, AT2G38870, AT5G43580, AT2G22425, AT1G52600, AT3G22110, AT4G32940, AT4G31300, AT3G15710, AT3G14290, AT3G51260, AT4G17486, AT1G23440, AT1G77440, AT2G38860, AT3G61540, AT1G56450, AT4G14800, AT5G40580, AT5G35590, AT1G21720, AT1G01650, AT3G22600, AT2G27020, AT1G16470, AT1G13060, AT5G42790	0.000340134
						GOTERM_MF_DIRECT	GO:0004722~protein serine/threonine phosphatase activity	29	AT4G31860, AT3G12620, AT3G09970, AT5G06750, AT3G47810, AT3G17790, AT5G02760, AT2G35350, AT4G33920, AT2G28890, AT1G48040, AT4G26080, AT1G17720, AT1G34750, AT1G53710, AT2G39840, AT1G78200, AT1G22280, AT1G07160, AT4G28400, AT1G69960, AT1G10430, AT2G30020, AT5G10740, AT2G20630, AT1G07630, AT4G03080, AT1G17550, AT3G05580	0.00243011
						GOTERM_MF_DIRECT	GO:0004601~peroxidase activity	25	AT3G01420, AT5G05340, AT4G37520, AT4G08770, AT3G03670, AT5G64120, AT3G17790, AT4G36430, AT5G58390, AT3G49120, AT1G65980, AT4G02520, AT1G64060, AT1G14540, AT2G02390, AT1G63460, AT5G19880, AT4G11290, AT2G37130, AT4G08780, AT1G60740, AT1G65970, AT1G07890, AT1G14550, AT1G78380	0.00224371
						GOTERM_MF_DIRECT	GO:0004298~threonine-type endopeptidase activity	18	AT3G60820, AT3G51260, AT1G53850, AT5G66140, AT1G77440, AT2G05840, AT1G56450, AT4G14800, AT5G40580, AT5G35590, AT1G21720, AT3G22110, AT2G27020, AT4G31300, AT1G16470, AT3G14290, AT1G13060, AT5G42790	1.40249e-09
						GOTERM_MF_DIRECT	GO:0004364~glutathione transferase activity	15	AT2G29460, AT1G02930, AT2G29470, AT1G65820, AT1G17180, AT1G17170, AT5G02780, AT1G02920, AT1G74590, AT5G62480, AT4G02520, AT1G69920, AT1G69930, AT1G78380, AT2G02390	0.0214475
						GOTERM_MF_DIRECT	GO:0008061~chitin binding	10	AT5G24090, AT3G12500, AT2G43570, AT3G54420, AT2G43620, AT2G33580, AT2G43610, AT2G43590, AT3G21630, AT2G17120	0.00547893
						GOTERM_MF_DIRECT	GO:0004568~chitinase activity	10	AT5G24090, AT3G12500, AT2G43570, AT4G01700, AT3G54420, AT2G43620, AT3G47540, AT2G43610, AT2G43590, AT2G18660	0.00706862
						GOTERM_MF_DIRECT	GO:0036402~proteasome-activating ATPase activity	6	AT5G20000, AT4G29040, AT1G53750, AT5G43010, AT1G45000, AT2G20140	0.0347663

## Sheet: Table S3
	Down- regulated pathways					Up- regulated pathways
Category	Term	Count	PValue		Category	Term	Count	PValue
KEGG_PATHWAY	ath01110:Biosynthesis of secondary metabolites	140	4.34256e-13		KEGG_PATHWAY	ath03050:Proteasome	37	1.06818e-22
KEGG_PATHWAY	ath01100:Metabolic pathways	206	4.41625e-11		KEGG_PATHWAY	ath04626:Plant-pathogen interaction	40	3.44812e-08
KEGG_PATHWAY	ath00195:Photosynthesis	27	5.28404e-11		KEGG_PATHWAY	ath04141:Protein processing in endoplasmic reticulum	49	4.15406e-08
KEGG_PATHWAY	ath01130:Biosynthesis of antibiotics	67	8.78647e-08		KEGG_PATHWAY	ath04144:Endocytosis	29	0.000221254
KEGG_PATHWAY	ath01200:Carbon metabolism	44	2.04857e-06		KEGG_PATHWAY	ath00520:Amino sugar and nucleotide sugar metabolism	28	0.000224209
KEGG_PATHWAY	ath00630:Glyoxylate and dicarboxylate metabolism	20	2.73925e-06		KEGG_PATHWAY	ath00400:Phenylalanine, tyrosine and tryptophan biosynthesis	16	0.000278967
KEGG_PATHWAY	ath00260:Glycine, serine and threonine metabolism	18	3.05495e-05		KEGG_PATHWAY	ath00480:Glutathione metabolism	21	0.000549241
KEGG_PATHWAY	ath00010:Glycolysis / Gluconeogenesis	20	0.00120514		KEGG_PATHWAY	ath00510:N-Glycan biosynthesis	13	0.000797225
KEGG_PATHWAY	ath01230:Biosynthesis of amino acids	35	0.0014062		KEGG_PATHWAY	ath00940:Phenylpropanoid biosynthesis	28	0.00252503
KEGG_PATHWAY	ath00030:Pentose phosphate pathway	12	0.00281176		KEGG_PATHWAY	ath01230:Biosynthesis of amino acids	39	0.00498915
KEGG_PATHWAY	ath00860:Porphyrin and chlorophyll metabolism	11	0.00364602		KEGG_PATHWAY	ath03060:Protein export	12	0.0107721
KEGG_PATHWAY	ath00062:Fatty acid elongation	9	0.00414297
KEGG_PATHWAY	ath00196:Photosynthesis - antenna proteins	7	0.00590414
KEGG_PATHWAY	ath00710:Carbon fixation in photosynthetic organisms	13	0.00712292
KEGG_PATHWAY	ath00290:Valine, leucine and isoleucine biosynthesis	7	0.00746684
KEGG_PATHWAY	ath00280:Valine, leucine and isoleucine degradation	9	0.0229553
KEGG_PATHWAY	ath01210:2-Oxocarboxylic acid metabolism	12	0.0296278
KEGG_PATHWAY	ath00660:C5-Branched dibasic acid metabolism	4	0.0387804

## Sheet: Table S4
TF Family Name	TF Locus Id	Gene Name , Synonym
MYB	At1g74080	ATMYB122, MYB122
bZIP	At1g42990	ATBZIP60, BZIP60
WRKY	At1g62300	ATWRKY6, WRKY6
MADS	At1g22590	AGL87
NAC	At2g43000	anac042
WRKY	At5g64810	atwrky51, WRKY51
HSF	At4g36990	AT-HSFB1, ATHSF4, HSF4, HSFB1
G2-like	At5g44190	ATGLK2, GLK2, GPRI2
NAC	At1g02220	ANAC003
Homeobox	At4g17460	HAT1
MYB	At5g53200	TRY
NAC	At1g01010	ANAC001
bZIP	At5g06960	OBF5, OBF5/TGA5, TGA5
AP2-EREBP	At1g21910
NAC	At3g49530	anac062
C3H	At3g16720	ATL2
WRKY	At1g66600	AtWRKY63, WRKY63
Homeobox	At5g60690	IFL, IFL1, REV
C3H	At1g65040
NAC	At3g10500	anac053
bZIP	At2g42380	ATBZIP34, BZIP34
WRKY	At4g31800	ATWRKY18, WRKY18
NAC	At3g04420	anac048
TCP	At5g23280
WRKY	At1g80840	ATWRKY40, WRKY40
MYB	At1g57560	AtMYB50
BZR	At3g50750
ARR-B	At2g01760	ARR14
BZR	At4g18890
C3H	At3g07200
C2H2	At3g19580	AZF2
NAC	At5g24590	ANAC091, TIP
NAC	At5g24590	ANAC091, TIP
C2H2	At2g28710
C2H2	At2g01650	PUX2
WRKY	At5g13080	AtWRKY75, WRKY75
WRKY	At5g24110	AtWRKY30, WRKY30
NAC	At2g17040	anac036
Homeobox	At2g23760	BLH4, SAW2
bHLH	At2g20180	PIF1, PIL5
C3H	At1g04990
C2C2-Gata	At4g36240	GATA-7
MYB	At4g37260	ATMYB73, MYB73
MADS	At3g57230	AGL16
bHLH	At4g01460
MYB	At5g61420	AtMYB28, HAG1, MYB28, PMG1
WRKY	At3g01970	AtWRKY45, WRKY45
WRKY	At3g04670	AtWRKY39, WRKY39
GeBP	At4g25210
bZIP	At2g46270	GBF3
WRKY	At5g49520	AtWRKY48, WRKY48
WRKY	At4g23810	ATWRKY53, WRKY53
C3H	At1g63840
C3H	At5g20910
bZIP	At3g58120	ATBZIP61, BZIP61
C3H	At4g10150
NAC	At4g27410	ANAC072, RD26
C3H	At5g41350
CCAAT-HAP2	At3g14020	NF-YA6
bHLH	At1g12860	ICE2, SCRM2
C3H	At5g15790
AP2-EREBP	At4g17500	ATERF-1
REM	At2g24630	ATCSLC08, ATCSLC8, CSLC08, REM14
bHLH	At4g16430
TCP	At5g08330
NAC	At5g63790	ANAC102
AP2-EREBP	At2g38340
NAC	At5g22380	anac090
Trihelix	At4g32710
TCP	At1g58100
MYB	At1g18570	AtMYB51, BW51A, BW51B, HIG1, MYB51
C2C2-YABBY	At2g45190	AFO, FIL, YAB1
C3H	At1g74370
GRAS	At4g17230	SCL13
bHLH	At2g46810
bHLH	At5g61270	PIF7
NLP	At3g59580
ZF-HD	At4g24660	ATHB22, MEE68
bHLH	At2g46510	ATAIB
C2H2	At5g52010
bHLH	At5g50915
ARR-B	At3g48100	ARR5, ATRR2, IBC6
C2C2-Dof	At3g21270	ADOF2
C2C2-YABBY	At4g00180	YAB3
NAC	At3g44350	anac061
NAC	At1g02230	ANAC004
C2H2	At5g59820	RHL41, ZAT12
AP2-EREBP	At4g23750	CRF2
ARID	At1g76110
WRKY	At2g25000	ATWRKY60, WRKY60
C2H2	At4g05330	AGD13
MYB	At5g60890	ATMYB34, ATR1, MYB34
GRAS	At3g60630
Trihelix	At2g38250
Homeobox	At4g32040	KNAT5
C3H	At5g63780	SHA1
bHLH	At5g46690	bHLH071
C2C2-Gata	At4g17570
SBP	At5g43270	SPL2
MYB	At3g23250	ATMYB15, ATY19, MYB15
WRKY	At2g23320	WRKY15
C2H2	At4g17810
C3H	At5g66070
NAC	At5g08790	anac081, ATAF2
MYB	At1g48000	AtMYB112, MYB112
PHD	At3g14980
bHLH	At2g31220
C2H2	At2g41835
NLP	At1g20640
PHD	At3g53680
C3H	At4g23450
REM	At3g46770	REM22
NAC	At1g34180	anac016
bHLH	At5g46830
Trihelix	At1g49490
MADS	At3g57390	AGL18
Trihelix	At1g33240	AT-GTL1, AT-GTL2
C2H2	At1g27730	STZ, ZAT10
NAC	At5g39610	ANAC092, ATNAC2, ATNAC6
C2C2-Dof	At1g69570
WRKY	At1g68150	AtWRKY9, WRKY9
WRKY	At4g01720	AtWRKY47, WRKY47
bHLH	At5g04150	BHLH101
bHLH	At5g65640	bHLH093
Trihelix	At1g68690
C2H2	At5g54630
AP2-EREBP	At2g28550	RAP2.7, TOE1
CCAAT-HAP3	At5g47670	L1L, NF-YB6
WRKY	At2g40740	AtWRKY55, WRKY55
bHLH	At3g61950
MYB	At5g67300	ATMYB44, ATMYBR1, MYBR1
AP2-EREBP	At5g25190
AP2-EREBP	At3g60490
C3H	At2g35000
C3H	At1g22510
NAC	At5g18270	ANAC087
C2C2-YABBY	At2g26580	YAB5, YABBY5
GRAS	At3g46600
Homeobox	At4g21750	ATML1
NAC	At1g32870	ANAC013, ANAC13
AP2-EREBP	At1g28360	ATERF12, ERF12
AP2-EREBP	At2g33710
ARF	At3g61830	ARF18
bZIP	At3g54620	AtbZIP25, BZO2H4
ARF	At2g33860	ARF3, ETT, ETTIN
bHLH	At1g05710
WRKY	At4g22070	AtWRKY31, WRKY31
AP2-EREBP	At5g47220	ATERF-2, ATERF2, ERF2
bHLH	At5g56960
C3H	At5g38895
TCP	At1g35560
bHLH	At2g43140
Homeobox	At1g73360	ATHDG11, EDT1, HDG11
AP2-EREBP	At5g57390	AIL5, CHO1
C2H2	At3g53600
WRKY	At5g26170	ATWRKY50, WRKY50
bHLH	At3g47640
Homeobox	At2g01430	ATHB-17, ATHB17
bHLH	At2g42300
SBP	At3g15270	SPL5
SBP	At1g53160	SPL4
C3H	At1g63900
WRKY	At4g11070	AtWRKY41, WRKY41
E2F-DP	At1g47870	ATE2F2, ATE2FC, E2FC
MYB	At3g47600	ATMYB94, ATMYBCP70, MYB94
NAC	At5g04410	anac078, NAC2
C3H	At2g37950
C2C2-Dof	At5g60850	OBP4
NAC	At1g01720	ANAC002, ATAF1
bZIP	At2g18160	ATBZIP2, GBF5
C2C2-Gata	At5g47140
MYB	At1g06180	ATMYB13, ATMYBLFGN
AP2-EREBP	At2g22200
WRKY	At1g13960	WRKY4
MYB	At5g02320	ATMYB3R5, MYB3R-5
NAC	At1g77450	anac032
GRAS	At1g66350	RGL, RGL1
GRAS	At1g66350	RGL, RGL1
MYB	At2g23290	AtMYB70
AP2-EREBP	At1g64380
AP2-EREBP	At4g31060
C2H2	At3g46090	ZAT7, ZAT72
WRKY	At4g23550	ATWRKY29, WRKY29
AP2-EREBP	At2g35700	ATERF38, ERF38
bHLH	At4g30410
bZIP	At1g03970	GBF4
bHLH	At5g62610
ZF-HD	At5g65410	ATHB25, ZFHD2
VOZ-9	At2g42400	ATVOZ2, VOZ2
AP2-EREBP	At3g50260	ATERF#011, CEJ1, Rap2.1
WRKY	At5g01900	AtWRKY62, WRKY62
bZIP	At4g35040
C2H2	At3g46080
bHLH	At2g28160	ATBHLH029, ATBHLH29, BHLH029, FIT1, FRU
NAC	At1g69490	ANAC029, ATNAP, NAP
ZF-HD	At1g75240	AtHB33
C2H2	At3g05160
bHLH	At1g03040
WRKY	At3g56400	ATWRKY70, WRKY70
MYB	At1g66390	ATMYB90, MYB90, PAP2
WRKY	At2g30250	AtWRKY25, WRKY25
MYB	At2g32460	ATM1, ATMYB101, MYB101
MYB	At2g16720	ATMYB7, ATY49, MYB7
WRKY	At2g46400	AtWRKY46, WRKY46
Homeobox	At1g52150	ATHB-15, ATHB15, CAN, CNA, ICU4
RAV	At3g25730
bHLH	At2g31730
HSF	At1g67970	AT-HSFA8, HSFA8
WRKY	At5g15130	AtWRKY72, WRKY72
NAC	At1g34190	anac017
WRKY	At2g21900	AtWRKY59, WRKY59
C2H2	At3g28210	PMZ
C3H	At3g11110
C2H2	At4g16845	VRN2
C2C2-CO-like	At1g25440	COL16
AP2-EREBP	At4g37750	ANT, CKC, CKC1, DRG
Alfin-like	At3g42790	AL3
AP2-EREBP	At2g47520
AP2-EREBP	At5g13330	Rap2.6L
